# Supplementary material for: 2,2′-[2,5-Bis(hex­yloxy)-1,4-phenyl­ene]dithio­phene
Source: Acta Crystallogr Sect E Struct Rep Online. 2012 Jun 2;68(Pt 7):o1976. doi: 10.1107/S160053681202404X (PMC3393253; doi:10.1107/S160053681202404X)
Supplement: Supplementary file 1 [file e-68-o1976-sup1.cif]

##############################################################################
#                                                                            #
# This CIF contains the data in a paper accepted for publication in          #
# Acta Crystallographica Section E. It conforms to the requirements of       #
# Notes for Authors for Acta Crystallographica Section E, and has been       #
# peer reviewed under the auspices of the IUCr Commission on Journals.       #
#                                                                            #
# Full details of the Crystallographic Information File format               #
# are given in the paper "The Crystallographic Information File (CIF):       #
# a New Standard Archive File for Crystallography" by S. R. Hall, F. H.      #
# Allen and I. D. Brown [Acta Cryst. (1991), A47, 655-685].                  #
#                                                                            #
# The current version of the core CIF dictionary is obtainable from          #
# ftp://ftp.iucr.org/pub/cif_core.dic.                                       #
#                                                                            #
# Software is freely available for graphical display of the structure(s)     #
# in this CIF. For information consult the CIF software page                 #
# http://www.iucr.org/resources/cif/software.                                #
#                                                                            #
# This file may be used for bona fide research purposes within the           #
# scientific community so long as proper attribution is given to the journal # 
# article from which it was obtained.                                        #
#                                                                            #
##############################################################################
data_I
_audit_creation_method     SHELXL-97
_chemical_name_systematic
;
2,2'-[2,5-Bis(hexyloxy)-1,4-phenylene]dithiophene
;
_chemical_name_common     ?
_chemical_formula_moiety     'C26 H34 O2 S2'
_chemical_formula_sum     'C26 H34 O2 S2'
_chemical_formula_iupac     'C26 H34 O2 S2'
_chemical_formula_weight     442.65
_chemical_melting_point_gt     369
_chemical_melting_point_lt     367
_symmetry_cell_setting     monoclinic
_symmetry_space_group_name_H-M     'P 21/c'
_symmetry_space_group_name_hall     '-P 2ybc'
loop_
    _symmetry_equiv_pos_as_xyz
    'x, y, z'
    '-x, y+1/2, -z+1/2'
    '-x, -y, -z'
    'x, -y-1/2, z-1/2'
_cell_length_a     12.2996(3)
_cell_length_b     5.42980(10)
_cell_length_c     17.6872(4)
_cell_angle_alpha     90.00
_cell_angle_beta     103.982(2)
_cell_angle_gamma     90.00
_cell_volume     1146.23(4)
_cell_formula_units_Z     2
_cell_measurement_reflns_used     3985
_cell_measurement_theta_min     4
_cell_measurement_theta_max     71
_cell_measurement_temperature     150(2)
_exptl_crystal_description     'thin plate'
_exptl_crystal_colour     colourless
_exptl_crystal_size_max     0.26
_exptl_crystal_size_mid     0.11
_exptl_crystal_size_min     0.03
_exptl_crystal_density_diffrn     1.283
_exptl_crystal_density_meas     ?
_exptl_crystal_density_method     'not measured'
_exptl_crystal_F_000     476
_exptl_absorpt_coefficient_mu     2.252
_exptl_absorpt_correction_type     multi-scan
_exptl_absorpt_process_details
;
(CrysAlis PRO; Oxford Diffraction, 2006)
;
_exptl_absorpt_correction_T_min     0.592
_exptl_absorpt_correction_T_max     0.935
_exptl_special_details
;
The crystal was placed in the cold stream of an Oxford Cryosystems open-flow
nitrogen cryostat (Cosier & Glazer 1986) with a nominal stability of 0.1 K.
Cosier, J. & Glazer, A.<i>M</i>., (1986)., <i>J. Appl. Cryst.</i> <b>105</b>
107.
;
_diffrn_ambient_temperature     150(2)
_diffrn_radiation_type     CuK\a
_diffrn_radiation_wavelength     1.54178
_diffrn_radiation_source     'fine-focus sealed tube'
_diffrn_radiation_monochromator     graphite
_diffrn_measurement_device_type     'Oxford Diffraction Gemini'
_diffrn_measurement_device     'Oxford Diffraction Gemini'
_diffrn_measurement_method     \w
_diffrn_detector_area_resol_mean     ?
_diffrn_reflns_number     8010
_diffrn_reflns_av_R_equivalents     0.0277
_diffrn_reflns_av_sigmaI/netI     0.0225
_diffrn_reflns_theta_min     3.70
_diffrn_reflns_theta_max     71.34
_diffrn_reflns_theta_full     71.34
_diffrn_measured_fraction_theta_max     0.994
_diffrn_measured_fraction_theta_full     0.994
_diffrn_reflns_limit_h_min     -15
_diffrn_reflns_limit_h_max     14
_diffrn_reflns_limit_k_min     -6
_diffrn_reflns_limit_k_max     6
_diffrn_reflns_limit_l_min     -21
_diffrn_reflns_limit_l_max     15
_diffrn_standards_number     0
_diffrn_standards_interval_count     0
_diffrn_standards_interval_time     0
_diffrn_standards_decay_%     .
_refine_special_details
;
Refinement of <i>F</i>^2^ against ALL reflections. The weighted <i>R</i>-factor
<i>wR</i> and goodness of fit <i>S</i> are based on <i>F</i>^2^, conventional
<i>R</i>-factors <i>R</i> are based on <i>F</i>, with <i>F</i> set to zero for
negative <i>F</i>^2^. The threshold expression of <i>F</i>^2^ >
\s(<i>F</i>^2^) is used only for calculating <i>R</i>-factors(gt) <i>etc</i>.
and is not relevant to the choice of reflections for refinement.
<i>R</i>-factors based on <i>F</i>^2^ are statistically about twice as large
as those based on <i>F</i>, and <i>R</i>- factors based on ALL data will be
even larger.
;
_reflns_number_total     2216
_reflns_number_gt     2018
_reflns_threshold_expression     I>2sigma(I)
_refine_ls_structure_factor_coef     Fsqd
_refine_ls_matrix_type     full
_refine_ls_R_factor_all     0.0430
_refine_ls_R_factor_gt     0.0398
_refine_ls_wR_factor_gt     0.1093
_refine_ls_wR_factor_ref     0.1133
_refine_ls_goodness_of_fit_ref     1.037
_refine_ls_restrained_S_all     1.037
_refine_ls_number_reflns     2216
_refine_ls_number_parameters     137
_refine_ls_number_restraints     0
_refine_ls_hydrogen_treatment     constr
_refine_ls_weighting_scheme     calc
_refine_ls_weighting_details
         'calc w=1/[\s^2^(Fo^2^)+(0.0739P)^2^+0.5049P] where P=(Fo^2^+2Fc^2^)/3'
_atom_sites_solution_hydrogens     geom
_atom_sites_solution_primary     direct
_atom_sites_solution_secondary     difmap
_refine_ls_shift/su_max     0.000
_refine_ls_shift/su_mean     0.000
_refine_diff_density_max     0.403
_refine_diff_density_min     -0.224
_refine_ls_extinction_method     none
_refine_ls_extinction_coef     ?
loop_
    _atom_type_symbol
    _atom_type_description
    _atom_type_scat_dispersion_real
    _atom_type_scat_dispersion_imag
    _atom_type_scat_source
    'C' 'C' 0.0181 0.0091
                         'International Tables Vol C Tables 4.2.6.8 and 6.1.1.4'
    'H' 'H' 0.0000 0.0000
                         'International Tables Vol C Tables 4.2.6.8 and 6.1.1.4'
    'O' 'O' 0.0492 0.0322
                         'International Tables Vol C Tables 4.2.6.8 and 6.1.1.4'
    'S' 'S' 0.3331 0.5567
                         'International Tables Vol C Tables 4.2.6.8 and 6.1.1.4'
_computing_data_collection     'CrysAlis CCD (Oxford Diffraction, 2006)'
_computing_cell_refinement     'CrysAlis CCD (Oxford Diffraction, 2006)'
_computing_data_reduction     'CrysAlis RED (Oxford Diffraction, 2006)'
_computing_structure_solution     'SHELXS97 (Sheldrick, 2008)'
_computing_structure_refinement     'SHELXL97 (Sheldrick, 2008)'
_computing_molecular_graphics     'SHELXTL (Sheldrick, 2008)'
_computing_publication_material
;
SHELXTL (Sheldrick, 2008), PLATON (Spek, 2009) and
publCIF (Westrip, 2010)
;
loop_
    _atom_site_type_symbol
    _atom_site_label
    _atom_site_fract_x
    _atom_site_fract_y
    _atom_site_fract_z
    _atom_site_U_iso_or_equiv
    _atom_site_adp_type
    _atom_site_calc_flag
    _atom_site_refinement_flags
    _atom_site_occupancy
    _atom_site_symmetry_multiplicity
    _atom_site_disorder_assembly
    _atom_site_disorder_group
    S S1 0.29977(3) 0.23308(7) 0.14406(2) 0.02015(17) Uani d . 1 1 . .
    O O1 0.33781(9) 0.3460(2) 0.00566(6) 0.0185(3) Uani d . 1 1 . .
    C C1 0.41842(12) 0.1767(3) 0.00089(8) 0.0151(3) Uani d . 1 1 . .
    C C2 0.44944(12) 0.0140(3) 0.06456(8) 0.0146(3) Uani d . 1 1 . .
    C C3 0.46770(12) 0.1612(3) -0.06175(8) 0.0153(3) Uani d . 1 1 . .
    H H3 0.4451 0.2703 -0.1031 0.018 Uiso calc R 1 1 . .
    C C4 0.39762(12) 0.0159(3) 0.13132(8) 0.0144(3) Uani d . 1 1 . .
    C C5 0.41723(12) -0.1539(3) 0.19221(8) 0.0163(3) Uani d . 1 1 . .
    H H5 0.4667 -0.2856 0.1962 0.020 Uiso calc R 1 1 . .
    C C6 0.35315(13) -0.1034(3) 0.24751(9) 0.0190(3) Uani d . 1 1 . .
    H H6 0.3560 -0.1990 0.2916 0.023 Uiso calc R 1 1 . .
    C C7 0.28728(13) 0.0999(3) 0.22898(9) 0.0205(3) Uani d . 1 1 . .
    H H7 0.2408 0.1595 0.2592 0.025 Uiso calc R 1 1 . .
    C C8 0.30066(12) 0.5135(3) -0.05794(8) 0.0161(3) Uani d . 1 1 . .
    H H8A 0.2722 0.4229 -0.1059 0.019 Uiso calc R 1 1 . .
    H H8B 0.3624 0.6160 -0.0643 0.019 Uiso calc R 1 1 . .
    C C9 0.20894(12) 0.6715(3) -0.03966(8) 0.0162(3) Uani d . 1 1 . .
    H H9A 0.2394 0.7674 0.0069 0.019 Uiso calc R 1 1 . .
    H H9B 0.1504 0.5663 -0.0294 0.019 Uiso calc R 1 1 . .
    C C10 0.15873(13) 0.8453(3) -0.10717(9) 0.0173(3) Uani d . 1 1 . .
    H H10A 0.2181 0.9460 -0.1184 0.021 Uiso calc R 1 1 . .
    H H10B 0.1269 0.7482 -0.1532 0.021 Uiso calc R 1 1 . .
    C C11 0.06820(13) 1.0129(3) -0.09008(9) 0.0180(3) Uani d . 1 1 . .
    H H11A 0.1007 1.1141 -0.0451 0.022 Uiso calc R 1 1 . .
    H H11B 0.0102 0.9122 -0.0770 0.022 Uiso calc R 1 1 . .
    C C12 0.01499(13) 1.1804(3) -0.15839(9) 0.0206(3) Uani d . 1 1 . .
    H H12A 0.0732 1.2796 -0.1718 0.025 Uiso calc R 1 1 . .
    H H12B -0.0182 1.0791 -0.2032 0.025 Uiso calc R 1 1 . .
    C C13 -0.07480(13) 1.3507(3) -0.14123(10) 0.0237(4) Uani d . 1 1 . .
    H H13A -0.1337 1.2538 -0.1291 0.036 Uiso calc R 1 1 . .
    H H13B -0.1050 1.4511 -0.1861 0.036 Uiso calc R 1 1 . .
    H H13C -0.0422 1.4544 -0.0977 0.036 Uiso calc R 1 1 . .
loop_
    _atom_site_aniso_label
    _atom_site_aniso_U_11
    _atom_site_aniso_U_22
    _atom_site_aniso_U_33
    _atom_site_aniso_U_12
    _atom_site_aniso_U_13
    _atom_site_aniso_U_23
    S1 0.0231(3) 0.0238(3) 0.0156(2) 0.00695(14) 0.00873(17) 0.00228(13)
    O1 0.0210(6) 0.0222(6) 0.0139(5) 0.0084(4) 0.0074(4) 0.0046(4)
    C1 0.0131(7) 0.0172(7) 0.0143(7) 0.0013(6) 0.0021(5) -0.0007(6)
    C2 0.0135(7) 0.0185(7) 0.0117(7) -0.0007(6) 0.0028(5) -0.0012(5)
    C3 0.0166(7) 0.0174(7) 0.0115(7) 0.0015(6) 0.0022(5) 0.0024(5)
    C4 0.0126(7) 0.0175(7) 0.0124(7) 0.0002(5) 0.0016(5) -0.0023(5)
    C5 0.0158(7) 0.0220(8) 0.0119(7) -0.0011(6) 0.0049(6) -0.0027(6)
    C6 0.0197(7) 0.0247(8) 0.0128(7) -0.0018(6) 0.0042(6) 0.0007(6)
    C7 0.0211(8) 0.0286(8) 0.0138(7) 0.0016(6) 0.0079(6) -0.0008(6)
    C8 0.0175(7) 0.0189(7) 0.0116(7) 0.0033(6) 0.0030(5) 0.0018(5)
    C9 0.0165(7) 0.0184(7) 0.0139(7) 0.0018(6) 0.0040(6) -0.0001(6)
    C10 0.0184(7) 0.0188(7) 0.0146(7) 0.0028(6) 0.0039(6) 0.0008(6)
    C11 0.0188(7) 0.0181(7) 0.0170(7) 0.0019(6) 0.0041(6) -0.0003(6)
    C12 0.0193(8) 0.0235(8) 0.0193(8) 0.0048(6) 0.0054(6) 0.0026(6)
    C13 0.0207(8) 0.0236(8) 0.0257(8) 0.0060(6) 0.0037(6) 0.0011(7)
_geom_special_details
;
All e.s.d.'s (except the e.s.d. in the dihedral angle between two l.s. planes)
are estimated using the full covariance matrix. The cell e.s.d.'s are taken
into account individually in the estimation of e.s.d.'s in distances, angles
and torsion angles; correlations between e.s.d.'s in cell parameters are only
used when they are defined by crystal symmetry. An approximate (isotropic)
treatment of cell e.s.d.'s is used for estimating e.s.d.'s involving l.s.
planes.
;
loop_
    _geom_bond_atom_site_label_1
    _geom_bond_atom_site_label_2
    _geom_bond_site_symmetry_2
    _geom_bond_distance
    _geom_bond_publ_flag
    S1 C7 . 1.7071(15) ?
    S1 C4 . 1.7380(15) ?
    O1 C1 . 1.3697(18) ?
    O1 C8 . 1.4326(17) ?
    C1 C3 . 1.388(2) ?
    C1 C2 . 1.409(2) ?
    C2 C3 3_655 1.404(2) ?
    C2 C4 . 1.471(2) ?
    C3 C2 3_655 1.404(2) ?
    C3 H3 . 0.9300 ?
    C4 C5 . 1.394(2) ?
    C5 C6 . 1.423(2) ?
    C5 H5 . 0.9300 ?
    C6 C7 . 1.362(2) ?
    C6 H6 . 0.9300 ?
    C7 H7 . 0.9300 ?
    C8 C9 . 1.513(2) ?
    C8 H8A . 0.9700 ?
    C8 H8B . 0.9700 ?
    C9 C10 . 1.530(2) ?
    C9 H9A . 0.9700 ?
    C9 H9B . 0.9700 ?
    C10 C11 . 1.524(2) ?
    C10 H10A . 0.9700 ?
    C10 H10B . 0.9700 ?
    C11 C12 . 1.527(2) ?
    C11 H11A . 0.9700 ?
    C11 H11B . 0.9700 ?
    C12 C13 . 1.526(2) ?
    C12 H12A . 0.9700 ?
    C12 H12B . 0.9700 ?
    C13 H13A . 0.9600 ?
    C13 H13B . 0.9600 ?
    C13 H13C . 0.9600 ?
loop_
    _geom_angle_atom_site_label_1
    _geom_angle_atom_site_label_2
    _geom_angle_atom_site_label_3
    _geom_angle_site_symmetry_1
    _geom_angle_site_symmetry_3
    _geom_angle
    _geom_angle_publ_flag
    C7 S1 C4 . . 92.24(7) ?
    C1 O1 C8 . . 118.42(11) ?
    O1 C1 C3 . . 123.50(14) ?
    O1 C1 C2 . . 115.58(13) ?
    C3 C1 C2 . . 120.92(14) ?
    C3 C2 C1 3_655 . 117.07(13) ?
    C3 C2 C4 3_655 . 119.49(13) ?
    C1 C2 C4 . . 123.42(13) ?
    C1 C3 C2 . 3_655 122.00(14) ?
    C1 C3 H3 . . 119.0 ?
    C2 C3 H3 3_655 . 119.0 ?
    C5 C4 C2 . . 126.00(13) ?
    C5 C4 S1 . . 110.17(11) ?
    C2 C4 S1 . . 123.82(11) ?
    C4 C5 C6 . . 112.47(14) ?
    C4 C5 H5 . . 123.8 ?
    C6 C5 H5 . . 123.8 ?
    C7 C6 C5 . . 112.76(14) ?
    C7 C6 H6 . . 123.6 ?
    C5 C6 H6 . . 123.6 ?
    C6 C7 S1 . . 112.35(12) ?
    C6 C7 H7 . . 123.8 ?
    S1 C7 H7 . . 123.8 ?
    O1 C8 C9 . . 107.75(11) ?
    O1 C8 H8A . . 110.2 ?
    C9 C8 H8A . . 110.2 ?
    O1 C8 H8B . . 110.2 ?
    C9 C8 H8B . . 110.2 ?
    H8A C8 H8B . . 108.5 ?
    C8 C9 C10 . . 111.36(12) ?
    C8 C9 H9A . . 109.4 ?
    C10 C9 H9A . . 109.4 ?
    C8 C9 H9B . . 109.4 ?
    C10 C9 H9B . . 109.4 ?
    H9A C9 H9B . . 108.0 ?
    C11 C10 C9 . . 112.96(12) ?
    C11 C10 H10A . . 109.0 ?
    C9 C10 H10A . . 109.0 ?
    C11 C10 H10B . . 109.0 ?
    C9 C10 H10B . . 109.0 ?
    H10A C10 H10B . . 107.8 ?
    C10 C11 C12 . . 113.12(13) ?
    C10 C11 H11A . . 109.0 ?
    C12 C11 H11A . . 109.0 ?
    C10 C11 H11B . . 109.0 ?
    C12 C11 H11B . . 109.0 ?
    H11A C11 H11B . . 107.8 ?
    C13 C12 C11 . . 113.32(13) ?
    C13 C12 H12A . . 108.9 ?
    C11 C12 H12A . . 108.9 ?
    C13 C12 H12B . . 108.9 ?
    C11 C12 H12B . . 108.9 ?
    H12A C12 H12B . . 107.7 ?
    C12 C13 H13A . . 109.5 ?
    C12 C13 H13B . . 109.5 ?
    H13A C13 H13B . . 109.5 ?
    C12 C13 H13C . . 109.5 ?
    H13A C13 H13C . . 109.5 ?
    H13B C13 H13C . . 109.5 ?
loop_
    _geom_hbond_atom_site_label_D
    _geom_hbond_atom_site_label_H
    _geom_hbond_atom_site_label_A
    _geom_hbond_site_symmetry_A
    _geom_hbond_distance_DH
    _geom_hbond_distance_HA
    _geom_hbond_distance_DA
    _geom_hbond_angle_DHA
    C5 H5 Cg1 2_645 0.93 2.85 3.5809(16) 137
_iucr_refine_instructions_details
;
TITL teh_bht2_p21c in P2(1)/c
CELL 1.54178  12.2996   5.4298  17.6872  90.000 103.982  90.000
ZERR    1.00   0.0003   0.0001   0.0004   0.000   0.002   0.000
LATT 1
SYMM -X, 0.5+Y, 0.5-Z
SFAC C  H  O  S
UNIT 48 52 4 8
L.S. 75
ACTA
BOND $H
FMAP 2
PLAN 50
SIZE 0.260 0.110 0.030
WGHT  0.073900  0.504900
FVAR  0.625650
TEMP -133
MOLE 1
S1     4   0.299774  0.233081  0.144056 11.000000  0.023110  0.023820 =
           0.015600  0.002280  0.008730  0.006950
O1     3   0.337811  0.346008  0.005663 11.000000  0.021010  0.022150 =
           0.013930  0.004630  0.007380  0.008390
C1     1   0.397619  0.015898  0.131321 11.000000  0.012600  0.017450 =
           0.012400 -0.002340  0.001640  0.000200
C2     1   0.417232 -0.153929  0.192209 11.000000  0.015750  0.021980 =
           0.011910 -0.002710  0.004910 -0.001100
AFIX 43
H2     2   0.466675 -0.285578  0.196249 11.000000 -1.200000
AFIX 0
C3     1   0.353153 -0.103400  0.247511 11.000000  0.019660  0.024730 =
           0.012800  0.000690  0.004200 -0.001840
AFIX 43
H3     2   0.355966 -0.198988  0.291572 11.000000 -1.200000
AFIX 0
C4     1   0.287281  0.099936  0.228981 11.000000  0.021060  0.028640 =
           0.013840 -0.000780  0.007900  0.001590
AFIX 43
H4     2   0.240759  0.159513  0.259173 11.000000 -1.200000
AFIX 0
C5     1   0.449441  0.013987  0.064557 11.000000  0.013480  0.018450 =
           0.011710 -0.001230  0.002750 -0.000710
C6     1   0.418419  0.176658  0.000889 11.000000  0.013140  0.017230 =
           0.014320 -0.000740  0.002110  0.001260
C7     1   0.467700  0.161233 -0.061747 11.000000  0.016570  0.017380 =
           0.011470  0.002390  0.002190  0.001550
AFIX 43
H7     2   0.445144  0.270295 -0.103114 11.000000 -1.200000
AFIX 0
C8     1   0.300663  0.513454 -0.057937 11.000000  0.017540  0.018910 =
           0.011590  0.001840  0.002990  0.003300
AFIX 23
H8A    2   0.272238  0.422919 -0.105925 11.000000 -1.200000
H8B    2   0.362449  0.615962 -0.064261 11.000000 -1.200000
AFIX 0
C9     1   0.208939  0.671474 -0.039662 11.000000  0.016500  0.018450 =
           0.013920 -0.000100  0.004040  0.001770
AFIX 23
H9A    2   0.239356  0.767437  0.006903 11.000000 -1.200000
H9B    2   0.150404  0.566260 -0.029392 11.000000 -1.200000
AFIX 0
C10    1   0.158726  0.845262 -0.107170 11.000000  0.018400  0.018830 =
           0.014640  0.000770  0.003880  0.002770
AFIX 23
H10A   2   0.218060  0.945991 -0.118375 11.000000 -1.200000
H10B   2   0.126908  0.748211 -0.153247 11.000000 -1.200000
AFIX 0
C11    1   0.068204  1.012944 -0.090080 11.000000  0.018770  0.018120 =
           0.016990 -0.000280  0.004140  0.001940
AFIX 23
H11A   2   0.100716  1.114090 -0.045093 11.000000 -1.200000
H11B   2   0.010214  0.912207 -0.077020 11.000000 -1.200000
AFIX 0
C12    1   0.014990  1.180377 -0.158387 11.000000  0.019260  0.023500 =
           0.019340  0.002600  0.005410  0.004800
AFIX 23
H12A   2   0.073156  1.279623 -0.171827 11.000000 -1.200000
H12B   2  -0.018209  1.079078 -0.203191 11.000000 -1.200000
AFIX 0
C13    1  -0.074804  1.350708 -0.141226 11.000000  0.020750  0.023590 =
           0.025730  0.001100  0.003740  0.006030
AFIX 137
H13A   2  -0.133679  1.253838 -0.129135 11.000000 -1.500000
H13B   2  -0.104969  1.451052 -0.186077 11.000000 -1.500000
H13C   2  -0.042247  1.454376 -0.097670 11.000000 -1.500000
AFIX 0
Q1     1   0.351300  0.117100  0.142400 11.000000  0.050000      0.40
Q2     1   0.402800 -0.096600  0.160700 11.000000  0.050000      0.34
Q3     1   0.393200 -0.116800  0.217500 11.000000  0.050000      0.33
Q4     1   0.444400  0.101700  0.036300 11.000000  0.050000      0.33
Q5     1   0.042900  1.102800 -0.122400 11.000000  0.050000      0.31
HKLF 4
END
;
data_global
_journal_date_recd_electronic     2012-05-25
_journal_date_accepted     2012-05-26
_journal_name_full     'Acta Crystallographica, Section E'
_journal_year     2012
_journal_volume     68
_journal_issue      7
_journal_page_first     o1976
_journal_page_last     o1976
_journal_paper_category     QO
_journal_paper_doi     10.1107/S160053681202404X
_journal_coeditor_code     GK2496
_publ_contact_author_name     'Mohammad B. Kassim'
_publ_contact_author_address
;
School of Chemical Sciences and Food Technology
Faculty of Science and Technology
Universiti Kebangsaan Malaysia
43600 Selangor
Malaysia
;
_publ_contact_author_email     'mbkassim@ukm.my'
_publ_contact_author_fax     '+60389215410'
_publ_contact_author_phone     '+60389213980'
_publ_section_title
;
2,2'-[2,5-Bis(hexyloxy)-1,4-phenylene]dithiophene
;
loop_
    _publ_author_name
    _publ_author_footnote
    _publ_author_address
    'Teh, Chin Hoong' ?
;
School of Chemical Sciences & Food Technology
Faculty of Science & Technology
Universiti Kebangsaan Malaysia
43600 Bangi, Selangor
Malaysia
;
    'Mat Salleh, Muhammad' .
;
Institut of Microengineering and Nanoelectronics (IMEN)
Universiti Kebangsaan Malaysia
UKM 43600 Bangi, Selangor
Malaysia
;
    'Mohamed Tahir, Mohamed Ibrahim' .
;
Department of Chemistry
Faculty of Science
Universiti Putra Malaysia
43400 UPM Serdang, Selangor
Malaysia
;
    'Daik, Rusli' .
;
School of Chemical Sciences & Food Technology
Faculty of Science & Technology
Universiti Kebangsaan Malaysia
43600 Bangi, Selangor
Malaysia
;
    'Kassim, Mohammad B.' .
;
School of Chemical Sciences & Food Technology
Faculty of Science & Technology
Universiti Kebangsaan Malaysia
43600 Bangi, Selangor
Malaysia
;
