# Supplementary material for: 2,2′-[2,5-Bis(hex­yloxy)-1,4-phenyl­ene]dithio­phene
Source: Acta Crystallogr Sect E Struct Rep Online. 2012 Jun 2;68(Pt 7):o1976. doi: 10.1107/S160053681202404X (PMC3393253; doi:10.1107/S160053681202404X)
Supplement: Supplementary file 2 [file e-68-o1976-Isup2.hkl]

# 
# h,k,l, Fc-squared, Fo-squared, sigma(Fo-squared) and status flag 
# 
data_I
_shelx_title ' 1228_bht2_p21c in P2(1)/c' 
_shelx_refln_list_code          4 
_shelx_F_calc_maximum      163.49 
_exptl_crystal_F_000       476.00 
_reflns_d_resolution_high  0.8136 
 
loop_ 
 _symmetry_equiv_pos_as_xyz 
 'x, y, z' 
 '-x, y+1/2, -z+1/2' 
 '-x, -y, -z' 
 'x, -y-1/2, z-1/2' 
 
_cell_length_a    12.2996 
_cell_length_b     5.4298 
_cell_length_c    17.6872 
_cell_angle_alpha  90.000 
_cell_angle_beta  103.982 
_cell_angle_gamma  90.000 
 
_shelx_F_squared_multiplier     1.000 
 
loop_ 
 _refln_index_h 
 _refln_index_k 
 _refln_index_l 
 _refln_F_squared_calc 
 _refln_F_squared_meas 
 _refln_F_squared_sigma 
 _refln_observed_status 
   1   0   0     4395.08     3962.78     41.70 o 
   2   0   0      236.02      199.61      4.92 o 
   3   0   0     7546.06     8156.25    104.46 o 
   4   0   0       36.39       61.75      2.35 o 
   5   0   0     1133.79     1136.22     17.39 o 
   6   0   0       29.46       17.46      1.84 o 
   7   0   0     1189.33     1307.95     21.75 o 
   8   0   0     2724.98     2919.11     39.54 o 
   9   0   0        2.03        1.85      1.51 o 
  10   0   0      536.20      509.82     17.79 o 
  11   0   0       14.47       10.35      2.94 o 
  12   0   0       61.11       67.39      6.90 o 
  13   0   0      437.58      426.75     16.63 o 
  14   0   0      420.22      461.80     15.12 o 
   1   1   0     1274.28     1296.87     11.27 o 
   2   1   0     7300.67     7645.39     46.05 o 
   3   1   0      735.96      779.25      7.53 o 
   4   1   0     3770.00     4103.03     33.45 o 
   5   1   0      338.32      409.52      7.27 o 
   6   1   0     2814.80     3133.62     30.22 o 
   7   1   0     1011.22     1104.92     17.15 o 
   8   1   0      295.60      254.98      7.14 o 
   9   1   0      257.33      235.39      6.24 o 
  10   1   0       35.16       29.58      2.38 o 
  11   1   0      710.86      691.02     13.98 o 
  12   1   0       24.17       21.40      2.21 o 
  13   1   0        0.96        1.78      1.09 o 
  14   1   0      101.86      111.49      4.61 o 
   0   2   0     1462.53     1447.06     28.44 o 
   1   2   0       26.89       19.38      1.19 o 
   2   2   0      935.22     1010.96      9.71 o 
   3   2   0      138.69      116.84      3.31 o 
   4   2   0      195.26      218.30      4.45 o 
   5   2   0      275.12      266.79      7.26 o 
   6   2   0      511.07      572.64     17.92 o 
   7   2   0      398.37      355.16     11.35 o 
   8   2   0      141.91      138.92      9.26 o 
   9   2   0       50.80       49.39      3.64 o 
  10   2   0      360.13      347.41      9.85 o 
  11   2   0       93.73       89.91      4.75 o 
  12   2   0        4.04        7.03      1.24 o 
  13   2   0        4.63        8.88      1.32 o 
   1   3   0      771.80      738.18      9.30 o 
   2   3   0      283.10      277.39      5.94 o 
   3   3   0       46.75       45.31      2.67 o 
   4   3   0      736.39      710.56     12.20 o 
   5   3   0       48.83       61.04      4.23 o 
   6   3   0      141.72      138.34      5.98 o 
   7   3   0      327.11      256.03      9.66 o 
   8   3   0      119.20      109.10      4.11 o 
   9   3   0      266.46      249.73      7.22 o 
  10   3   0       25.30       19.15      2.34 o 
  11   3   0       87.27       95.18      4.59 o 
  12   3   0       47.01       55.58      2.99 o 
  13   3   0       16.27       19.93      2.43 o 
   0   4   0       61.37       43.91      3.58 o 
   1   4   0       30.64       17.72      1.87 o 
   2   4   0      114.00       98.02      4.45 o 
   3   4   0      209.90      181.38      6.18 o 
   4   4   0      147.81      146.27      5.69 o 
   5   4   0      580.34      594.69     10.11 o 
   6   4   0       46.61       45.40      2.68 o 
   7   4   0      408.28      370.64      7.90 o 
   8   4   0      324.51      321.21      9.31 o 
   9   4   0       75.89       69.83      4.07 o 
  10   4   0      407.10      443.68      9.88 o 
  11   4   0       77.89      102.76      4.64 o 
   1   5   0      423.59      391.81      9.54 o 
   2   5   0       11.60       12.33      1.78 o 
   3   5   0        6.76        5.17      1.14 o 
   4   5   0       45.82       41.79      3.15 o 
   5   5   0       11.62       11.20      2.30 o 
   6   5   0       34.84       24.98      3.06 o 
   7   5   0        1.07        0.66      1.18 o 
   8   5   0      182.47      189.27      7.12 o 
   9   5   0      503.54      582.32     25.97 o 
   0   6   0      625.96      715.38     15.54 o 
   1   6   0        5.28        2.46      1.01 o 
   2   6   0      442.24      490.52     13.94 o 
   3   6   0      173.48      171.46      5.38 o 
   4   6   0       23.87       23.87      1.93 o 
   5   6   0      343.25      346.02      6.21 o 
   6   6   0       87.28       80.48      4.53 o 
 -14   1   1       27.64       21.72      2.24 o 
 -13   1   1        1.56        1.23      1.19 o 
 -12   1   1       44.02       44.07      4.04 o 
 -11   1   1      185.22      170.81      6.42 o 
 -10   1   1        2.54        1.95      1.67 o 
  -9   1   1      163.89      153.23      6.51 o 
  -8   1   1      106.73      103.90      4.43 o 
  -7   1   1       91.29       99.59      4.03 o 
  -6   1   1     1111.26     1278.29     15.66 o 
  -5   1   1      236.33      274.86      5.37 o 
  -4   1   1       16.30       21.95      1.40 o 
  -3   1   1     1684.21     1769.81     13.01 o 
  -2   1   1      170.26      201.40      4.03 o 
  -1   1   1      633.03      648.32      8.57 o 
   0   1   1     1300.16     1458.28     10.51 o 
   1   1   1     3598.90     3941.37     25.68 o 
   2   1   1    18543.43    19221.55    419.11 o 
   3   1   1      343.33      418.83      4.60 o 
   4   1   1       40.82       53.86      1.85 o 
   5   1   1      720.89      805.83     19.19 o 
   6   1   1      176.59      199.46      5.52 o 
   7   1   1      511.85      590.01     10.74 o 
   8   1   1      166.38      180.53      5.26 o 
   9   1   1        0.81       -0.95      0.95 o 
  10   1   1       62.15       58.14      2.52 o 
  11   1   1       26.25       25.07      2.47 o 
  12   1   1        7.45        9.65      1.60 o 
  13   1   1      136.66      134.10      4.11 o 
  14   1   1        0.92        2.48      1.15 o 
 -14   2   1        0.14        1.41      1.18 o 
 -13   2   1      293.20      310.74      7.36 o 
 -12   2   1        4.69        5.68      1.21 o 
 -11   2   1      255.99      238.62      7.84 o 
 -10   2   1      112.85      109.48      5.39 o 
  -9   2   1       57.98       46.77      4.47 o 
  -8   2   1       97.69       98.07      6.03 o 
  -7   2   1      151.79      145.23      6.03 o 
  -6   2   1       32.64       25.86      2.45 o 
  -5   2   1     4549.97     5235.65     52.76 o 
  -4   2   1      406.26      464.63      9.92 o 
  -3   2   1      644.52      782.24      8.60 o 
  -2   2   1     1175.23     1348.18     11.14 o 
  -1   2   1      144.29      157.48      3.11 o 
   0   2   1        0.44        1.01      0.61 o 
   1   2   1      799.57      867.76      8.63 o 
   2   2   1      401.22      456.61      5.87 o 
   3   2   1       14.40       12.17      1.38 o 
   4   2   1        7.84        9.99      1.05 o 
   5   2   1       70.14       77.47      2.90 o 
   6   2   1      185.43      162.24      5.93 o 
   7   2   1       51.48       58.03      4.58 o 
   8   2   1      108.41      106.07      6.49 o 
   9   2   1      862.85      814.09     12.32 o 
  10   2   1        0.57       -1.05      1.33 o 
  11   2   1      337.77      321.91      9.07 o 
  12   2   1       89.29       89.63      3.70 o 
  13   2   1       11.47        8.94      1.06 o 
 -13   3   1       72.09       65.94      4.80 o 
 -12   3   1        5.40        1.65      0.87 o 
 -11   3   1       14.91        6.90      1.71 o 
 -10   3   1      189.94      183.66      7.03 o 
  -9   3   1      514.94      499.95     10.66 o 
  -8   3   1       36.53       31.43      1.96 o 
  -7   3   1     1090.55     1025.17     22.99 o 
  -6   3   1       34.39       43.12      3.39 o 
  -5   3   1       16.21       15.30      1.84 o 
  -4   3   1      458.55      479.79     11.61 o 
  -3   3   1      363.64      378.20      7.24 o 
  -2   3   1       79.61       80.87      2.78 o 
  -1   3   1        0.21        1.79      0.70 o 
   0   3   1        9.16       11.80      1.33 o 
   1   3   1      178.77      190.64      4.24 o 
   2   3   1      140.23      161.28      4.89 o 
   3   3   1       41.59       38.25      2.50 o 
   4   3   1       21.56       23.06      1.87 o 
   5   3   1       28.50       25.03      2.09 o 
   6   3   1       60.58       58.53      3.88 o 
   7   3   1     1900.14     1750.76     35.04 o 
   8   3   1       16.56       18.63      1.56 o 
   9   3   1        1.04        1.25      1.08 o 
  10   3   1       50.68       52.83      3.71 o 
  11   3   1        2.84        1.92      1.03 o 
  12   3   1       16.70       19.43      1.76 o 
 -11   4   1      132.41      154.89      6.06 o 
 -10   4   1       11.44       11.51      2.67 o 
  -9   4   1        1.33        0.35      1.07 o 
  -8   4   1       42.78       39.18      3.32 o 
  -7   4   1       14.37       15.24      1.84 o 
  -6   4   1        9.96       12.90      1.71 o 
  -5   4   1     1087.52     1125.51     15.45 o 
  -4   4   1        1.05        3.70      1.91 o 
  -3   4   1       32.17       27.13      2.46 o 
  -2   4   1      153.16      149.40      5.02 o 
  -1   4   1        0.53        2.00      0.86 o 
   0   4   1        0.35        1.14      1.07 o 
   1   4   1       43.42       42.30      2.82 o 
   2   4   1      133.45      121.28      5.32 o 
   3   4   1        2.15        2.61      1.47 o 
   4   4   1      180.90      179.38      6.39 o 
   5   4   1        0.70        1.63      0.90 o 
   6   4   1        8.34        5.03      1.24 o 
   7   4   1       24.31       21.94      2.15 o 
   8   4   1       26.60       26.75      2.32 o 
   9   4   1      124.84      136.77      6.20 o 
  10   4   1        9.16        4.83      1.18 o 
  11   4   1      207.32      251.07      7.01 o 
  -9   5   1      234.09      301.12     11.96 o 
  -8   5   1        6.24        4.69      1.80 o 
  -7   5   1       35.80       32.65      2.84 o 
  -6   5   1      269.50      255.97      9.66 o 
  -5   5   1       21.32       16.98      2.59 o 
  -4   5   1       33.21       27.33      2.62 o 
  -3   5   1        3.78        5.03      1.14 o 
  -2   5   1       56.89       53.53      3.13 o 
  -1   5   1       12.48       14.38      1.71 o 
   0   5   1      297.37      278.51      7.92 o 
   1   5   1      107.57      102.75      4.71 o 
   2   5   1      382.01      372.60     10.45 o 
   3   5   1       28.76       27.51      2.28 o 
   4   5   1        8.30        8.48      1.72 o 
   5   5   1        0.53       -0.33      1.44 o 
   6   5   1        0.88        0.87      1.07 o 
   7   5   1       93.08       84.08      4.09 o 
   8   5   1       89.10       89.60      3.76 o 
   9   5   1       31.73       34.76      2.50 o 
  -6   6   1       14.11       17.96      3.77 o 
  -5   6   1        3.52        3.95      1.33 o 
  -4   6   1       27.30       27.28      2.10 o 
  -3   6   1       13.20       15.12      1.47 o 
  -2   6   1       14.55       16.29      1.83 o 
  -1   6   1      604.40      705.39     10.84 o 
   0   6   1       46.76       51.32      2.67 o 
   1   6   1        3.82        4.48      1.26 o 
   2   6   1      166.32      178.93      4.83 o 
   3   6   1       29.76       32.02      2.36 o 
   4   6   1        1.18       -1.27      1.27 o 
   5   6   1        1.72        1.53      0.88 o 
   6   6   1       24.49       20.95      2.81 o 
 -14   0   2        0.92        3.47      1.76 o 
 -13   0   2       42.98       46.78      5.59 o 
 -12   0   2       40.14       26.72      4.37 o 
 -11   0   2       73.15       57.68      6.59 o 
 -10   0   2       83.04       79.83      5.88 o 
  -9   0   2      370.02      348.81     13.14 o 
  -8   0   2        2.38        2.14      1.79 o 
  -7   0   2      641.24      689.70     14.46 o 
  -6   0   2      754.53      770.70     14.36 o 
  -5   0   2      287.59      294.78      5.95 o 
  -4   0   2      932.03     1039.17     10.67 o 
  -3   0   2     1122.56     1181.67     16.98 o 
  -2   0   2     5864.01     6116.19    138.96 o 
  -1   0   2       36.46       47.06      2.45 o 
   0   0   2     1970.68     2002.55     21.57 o 
   1   0   2     3313.19     3520.22     32.75 o 
   2   0   2     8033.74     8519.35     66.46 o 
   3   0   2     2050.65     2373.95     28.31 o 
   4   0   2      983.90      968.96     21.00 o 
   5   0   2        3.79       11.62      2.30 o 
   6   0   2     1254.15     1244.57     20.43 o 
   7   0   2       23.54       15.31      2.75 o 
   8   0   2     1242.91     1351.04     30.34 o 
   9   0   2     2900.20     2928.28     85.29 o 
  10   0   2      154.52      161.05      5.92 o 
  11   0   2      335.19      286.44     10.13 o 
  12   0   2      101.78       97.23      5.43 o 
  13   0   2      102.36      115.99      6.08 o 
  14   0   2      119.95      100.63      6.16 o 
 -14   1   2      366.56      393.46     10.15 o 
 -13   1   2        0.63        1.36      1.17 o 
 -12   1   2      605.59      552.04     15.12 o 
 -11   1   2      132.16      140.73      7.33 o 
 -10   1   2      166.66      146.34      7.63 o 
  -9   1   2      419.34      380.19     15.33 o 
  -8   1   2       19.77       18.17      2.18 o 
  -7   1   2      605.83      589.25      9.91 o 
  -6   1   2      643.99      744.64     13.83 o 
  -5   1   2      451.78      454.87      7.42 o 
  -4   1   2       81.02       83.50      2.68 o 
  -3   1   2     2290.25     2678.86     17.69 o 
  -2   1   2     1971.84     1955.96     21.19 o 
  -1   1   2      548.23      570.64      6.16 o 
   0   1   2      570.05      535.07      5.67 o 
   1   1   2      341.18      309.23      4.73 o 
   2   1   2    21985.26    22491.77    287.79 o 
   3   1   2     6778.93     7130.43     45.64 o 
   4   1   2      180.65      204.22      3.41 o 
   5   1   2     1565.15     1554.45     27.72 o 
   6   1   2      609.62      599.43     11.58 o 
   7   1   2      629.78      611.66      9.87 o 
   8   1   2     1145.74     1131.10     14.97 o 
   9   1   2       32.17       27.23      2.42 o 
  10   1   2      569.71      534.03      7.52 o 
  11   1   2      936.02      874.86     14.97 o 
  12   1   2      183.36      189.06      5.28 o 
  13   1   2      424.04      452.75      7.75 o 
 -14   2   2       89.86      105.55      4.40 o 
 -13   2   2      690.81      729.14     15.91 o 
 -12   2   2       45.69       46.93      4.10 o 
 -11   2   2       40.31       46.19      4.32 o 
 -10   2   2       74.52       64.53      3.22 o 
  -9   2   2      862.38      793.39     18.85 o 
  -8   2   2      425.06      395.91     12.40 o 
  -7   2   2        1.00        1.34      1.15 o 
  -6   2   2      817.11      777.45     16.23 o 
  -5   2   2      305.95      293.55      7.17 o 
  -4   2   2     3357.25     3804.89     37.85 o 
  -3   2   2     2207.80     2395.16     18.10 o 
  -2   2   2      246.69      232.79      3.72 o 
  -1   2   2      771.18      721.97      6.66 o 
   0   2   2      120.07      122.76      2.49 o 
   1   2   2     1829.87     1841.13     19.44 o 
   2   2   2        2.08        4.29      1.21 o 
   3   2   2      641.78      685.91      9.10 o 
   4   2   2     4853.08     5148.56     36.69 o 
   5   2   2      290.01      287.30      5.86 o 
   6   2   2      903.38      882.74     11.60 o 
   7   2   2      676.28      642.90     14.06 o 
   8   2   2        0.48        0.04      1.41 o 
   9   2   2     1346.55     1300.22     16.39 o 
  10   2   2        0.51        1.25      1.18 o 
  11   2   2      108.65      110.88      4.37 o 
  12   2   2      370.12      383.84      7.64 o 
  13   2   2        9.48       10.64      1.22 o 
 -13   3   2       78.72       91.23     12.21 o 
 -12   3   2       52.79       62.10      4.24 o 
 -11   3   2       94.79       97.62      4.80 o 
 -10   3   2      349.76      375.15     10.04 o 
  -9   3   2        5.19        8.29      1.75 o 
  -8   3   2      900.96      819.49     14.73 o 
  -7   3   2      238.41      199.99      8.37 o 
  -6   3   2       83.95       83.23      4.29 o 
  -5   3   2     1370.55     1330.73     24.70 o 
  -4   3   2      189.14      162.58      6.47 o 
  -3   3   2      945.38      983.52     11.59 o 
  -2   3   2      901.93      910.67     10.80 o 
  -1   3   2       30.54       33.30      1.74 o 
   0   3   2      575.32      530.21      8.55 o 
   1   3   2      138.30      140.26      4.04 o 
   2   3   2      158.05      127.90      4.37 o 
   3   3   2      231.07      194.86      6.28 o 
   4   3   2        0.05        1.13      0.91 o 
   5   3   2      546.92      517.93      9.78 o 
   6   3   2       21.86       25.56      2.55 o 
   7   3   2       37.07       32.53      3.48 o 
   8   3   2       59.42       57.05      2.67 o 
   9   3   2       76.65       77.25      4.49 o 
  10   3   2      156.27      165.86      6.38 o 
  11   3   2        3.57        3.63      2.07 o 
  12   3   2      112.68      115.25      4.10 o 
 -12   4   2       69.17       59.53      7.22 o 
 -11   4   2      547.53      656.94     14.23 o 
 -10   4   2        0.30       -2.35      2.58 o 
  -9   4   2       51.45       55.47      3.64 o 
  -8   4   2       83.53       84.32      3.96 o 
  -7   4   2      333.96      306.35      7.00 o 
  -6   4   2      948.33      944.02     12.94 o 
  -5   4   2       71.41       45.27      2.89 o 
  -4   4   2        4.23        7.57      1.50 o 
  -3   4   2       81.32       63.50      4.42 o 
  -2   4   2      263.68      234.51      6.42 o 
  -1   4   2      459.99      403.16     10.67 o 
   0   4   2       16.05       15.97      1.84 o 
   1   4   2      437.16      407.31     11.58 o 
   2   4   2      562.20      512.20     13.42 o 
   3   4   2      232.09      208.23      8.43 o 
   4   4   2       54.97       52.76      4.29 o 
   5   4   2       38.78       37.80      2.16 o 
   6   4   2       97.49       90.09      4.27 o 
   7   4   2       55.36       51.23      2.83 o 
   8   4   2      160.96      158.67      4.80 o 
   9   4   2        3.70        3.89      1.19 o 
  10   4   2       14.11       17.83      1.77 o 
  11   4   2      145.46      149.74      9.63 o 
  -9   5   2       19.32       17.28      2.08 o 
  -8   5   2      123.41      122.32      5.83 o 
  -7   5   2      281.83      260.09      9.32 o 
  -6   5   2      116.46      112.22      6.25 o 
  -5   5   2      318.23      319.06      8.43 o 
  -4   5   2      208.25      192.84      7.14 o 
  -3   5   2      754.94      748.58     11.32 o 
  -2   5   2      402.39      366.72      7.38 o 
  -1   5   2        4.22        2.44      1.45 o 
   0   5   2      696.74      671.49     13.02 o 
   1   5   2      606.62      573.82      9.73 o 
   2   5   2      345.84      352.67      8.04 o 
   3   5   2      143.58      145.87      5.79 o 
   4   5   2        0.18        2.76      3.63 o 
   5   5   2      174.54      152.37     11.32 o 
   6   5   2       26.92       19.62      2.34 o 
   7   5   2       71.39       73.30      3.73 o 
   8   5   2      159.61      178.94      7.24 o 
   9   5   2       27.21       28.18      2.08 o 
  -6   6   2      269.16      272.04      7.13 o 
  -5   6   2       28.94       24.10      1.90 o 
  -4   6   2      204.71      215.60      7.74 o 
  -3   6   2      350.50      383.51     10.19 o 
  -2   6   2       87.69      100.32      4.05 o 
  -1   6   2      728.11      846.16     12.09 o 
   0   6   2      640.97      744.51     11.17 o 
   1   6   2       17.28       18.69      2.00 o 
   2   6   2       37.91       36.00      3.19 o 
   3   6   2       79.87       84.27      4.77 o 
   4   6   2      243.15      247.65      6.57 o 
   5   6   2       96.72       90.01      2.86 o 
 -14   1   3       28.00       31.34      4.73 o 
 -13   1   3        0.29       -0.31      1.43 o 
 -12   1   3        0.11        0.46      1.27 o 
 -11   1   3      482.94      440.71     13.66 o 
 -10   1   3        0.02        0.77      1.48 o 
  -9   1   3       24.75       16.78      2.57 o 
  -8   1   3       16.85       13.33      1.64 o 
  -7   1   3      157.22      173.50      5.04 o 
  -6   1   3     1079.39     1192.30     24.15 o 
  -5   1   3      130.38      149.76      4.62 o 
  -4   1   3      509.19      587.77     12.36 o 
  -3   1   3     2708.00     3095.57     22.76 o 
  -2   1   3        3.40        5.59      0.83 o 
  -1   1   3        1.78        2.79      0.55 o 
   0   1   3     2474.71     2775.86     22.20 o 
   1   1   3      545.13      607.35      6.37 o 
   2   1   3     3115.40     3426.29     22.97 o 
   3   1   3      233.22      262.53      4.35 o 
   4   1   3      880.71     1010.87     11.15 o 
   5   1   3      149.62      171.28      4.71 o 
   6   1   3        5.08        3.61      1.00 o 
   7   1   3       22.73       20.35      1.76 o 
   8   1   3       38.96       39.22      2.52 o 
   9   1   3      121.55      106.33      5.79 o 
  10   1   3      468.74      450.49     12.23 o 
  11   1   3       50.69       49.38      2.84 o 
  12   1   3        0.36       -0.13      0.89 o 
  13   1   3        1.00        1.66      1.15 o 
 -14   2   3      100.18      101.47      4.45 o 
 -13   2   3        5.74        5.41      1.58 o 
 -12   2   3      255.54      240.34      9.39 o 
 -11   2   3        0.57       -1.61      1.78 o 
 -10   2   3      279.07      252.15      9.95 o 
  -9   2   3        1.29        3.59      1.52 o 
  -8   2   3       50.73       47.35      3.67 o 
  -7   2   3      183.89      211.85      8.45 o 
  -6   2   3        6.97        9.38      1.56 o 
  -5   2   3        2.21        2.08      1.03 o 
  -4   2   3     1041.84     1211.34     14.38 o 
  -3   2   3        3.67        9.91      0.95 o 
  -2   2   3        3.88        9.53      0.87 o 
  -1   2   3      195.52      184.08      3.77 o 
   0   2   3       39.14       46.42      1.64 o 
   1   2   3        2.33        1.50      0.58 o 
   2   2   3       87.59       90.81      2.81 o 
   3   2   3      299.47      366.53      6.39 o 
   4   2   3     6115.20     6809.77     72.08 o 
   5   2   3      462.22      488.70     10.77 o 
   6   2   3        9.71        4.34      1.02 o 
   7   2   3       55.18       58.02      3.31 o 
   8   2   3       64.54       64.33      4.35 o 
   9   2   3       89.66       87.88      3.32 o 
  10   2   3        4.73        6.04      3.10 o 
  11   2   3        5.97        2.94      1.53 o 
  12   2   3       81.81       82.20      3.75 o 
  13   2   3        2.75        1.37      1.49 o 
 -13   3   3        2.32        1.89      0.96 o 
 -12   3   3       18.13       21.34      2.67 o 
 -11   3   3        5.81        4.75      1.25 o 
 -10   3   3       19.26       15.55      2.16 o 
  -9   3   3      490.91      422.67      9.61 o 
  -8   3   3       12.20       14.50      1.79 o 
  -7   3   3      269.10      235.25     10.01 o 
  -6   3   3       51.84       51.91      3.46 o 
  -5   3   3        0.72        2.42      1.40 o 
  -4   3   3       28.13       37.79      2.68 o 
  -3   3   3     1118.61     1294.56     19.32 o 
  -2   3   3     1749.11     1969.51     18.56 o 
  -1   3   3      496.90      534.27      7.71 o 
   0   3   3      375.92      395.33      8.75 o 
   1   3   3      229.12      240.66      7.62 o 
   2   3   3        8.33        5.95      1.59 o 
   3   3   3        6.05        1.54      1.42 o 
   4   3   3      539.78      560.08     11.49 o 
   5   3   3       10.58       10.98      2.75 o 
   6   3   3     1896.97     1946.12     36.45 o 
   7   3   3        2.98        3.80      1.48 o 
   8   3   3       33.78       36.31      2.43 o 
   9   3   3       32.06       34.37      2.28 o 
  10   3   3        3.84        4.83      2.59 o 
  11   3   3        9.58        8.59      1.79 o 
  12   3   3        2.68        2.32      1.62 o 
 -12   4   3       52.67       69.33      2.75 o 
 -11   4   3        6.10        7.82      1.61 o 
 -10   4   3        3.09        2.69      1.42 o 
  -9   4   3       70.36       78.66      5.28 o 
  -8   4   3       74.45       56.17      3.22 o 
  -7   4   3      631.44      587.81     11.40 o 
  -6   4   3      115.07      102.83      3.60 o 
  -5   4   3      321.44      309.66      6.94 o 
  -4   4   3      694.02      725.06     14.18 o 
  -3   4   3       32.85       28.26      2.35 o 
  -2   4   3      106.36       90.53      4.63 o 
  -1   4   3      191.73      190.96      6.78 o 
   0   4   3        0.29       -0.49      1.16 o 
   1   4   3        5.80        4.57      1.48 o 
   2   4   3       68.18       61.85      4.52 o 
   3   4   3      277.43      257.49      9.98 o 
   4   4   3     1288.85     1337.26     13.53 o 
   5   4   3       45.10       44.10      2.35 o 
   6   4   3       13.96       13.64      1.60 o 
   7   4   3        0.10        0.63      0.92 o 
   8   4   3       17.74       17.76      1.70 o 
   9   4   3      258.03      254.58      7.37 o 
  10   4   3       47.84       46.70      2.55 o 
  11   4   3       48.38       52.42      3.96 o 
 -10   5   3      136.15      166.97      7.64 o 
  -9   5   3        0.02       -0.79      0.79 o 
  -8   5   3       42.14       44.31      3.51 o 
  -7   5   3        4.40        4.04      1.16 o 
  -6   5   3      209.82      205.39      6.71 o 
  -5   5   3        7.12        8.33      1.55 o 
  -4   5   3        9.72        9.23      1.62 o 
  -3   5   3      416.21      390.43      8.20 o 
  -2   5   3       71.56       70.00      3.09 o 
  -1   5   3      164.47      162.71      5.75 o 
   0   5   3      200.80      184.83      5.19 o 
   1   5   3      488.70      483.03      9.56 o 
   2   5   3      744.34      767.52     12.65 o 
   3   5   3       27.70       26.26      2.51 o 
   4   5   3       62.69       57.00      3.67 o 
   5   5   3       27.91       24.58      2.52 o 
   6   5   3       12.15       10.60      1.64 o 
   7   5   3       65.56       57.59      3.76 o 
   8   5   3        3.40        3.38      0.98 o 
  -6   6   3       54.35       55.64      4.45 o 
  -5   6   3        2.46        1.55      0.84 o 
  -4   6   3       62.94       75.00      3.24 o 
  -3   6   3       10.58       12.25      1.31 o 
  -2   6   3       29.35       32.62      2.06 o 
  -1   6   3        2.58        3.23      0.94 o 
   0   6   3        0.59        1.05      1.34 o 
   1   6   3      146.86      165.17      6.57 o 
   2   6   3        2.63        2.54      1.49 o 
   3   6   3       20.53       21.23      2.63 o 
   4   6   3        3.68        5.36      1.19 o 
   5   6   3       14.16       16.01      1.67 o 
 -15   0   4       21.28       12.44      2.25 o 
 -14   0   4       16.54       13.28      2.71 o 
 -13   0   4      867.17      862.76     26.70 o 
 -12   0   4     1155.89     1071.47     32.06 o 
 -11   0   4      144.42      129.14      6.48 o 
 -10   0   4      216.63      187.11     11.55 o 
  -9   0   4     4707.90     4907.51    116.58 o 
  -8   0   4       30.24       16.55      2.32 o 
  -7   0   4     1810.82     1812.39     26.74 o 
  -6   0   4     1272.56     1380.22     17.60 o 
  -5   0   4      192.68      165.25      5.01 o 
  -4   0   4     1417.63     1474.45     19.28 o 
  -3   0   4       49.70       58.26      2.60 o 
  -2   0   4      180.40      176.96      3.90 o 
  -1   0   4    26727.41    24946.62    234.03 o 
   0   0   4     1337.65     1307.94     16.45 o 
   1   0   4      609.86      628.36      9.09 o 
   2   0   4     1086.00     1302.99     12.33 o 
   3   0   4        6.92        6.00      1.11 o 
   4   0   4       25.20       23.57      2.21 o 
   5   0   4     1292.27     1256.36     25.51 o 
   6   0   4      170.88      154.84      8.29 o 
   7   0   4      292.80      289.74     12.29 o 
   8   0   4      604.31      578.17     18.84 o 
   9   0   4        0.07       -1.15      1.15 o 
  10   0   4     1066.24      959.84     21.11 o 
  11   0   4      289.49      270.56     13.54 o 
  12   0   4      144.16      143.32      8.99 o 
  13   0   4     1600.91     1778.50     37.91 o 
 -14   1   4      514.54      543.55     12.67 o 
 -13   1   4      522.13      561.86     14.39 o 
 -12   1   4      155.06      158.97      7.67 o 
 -11   1   4     1009.03      960.94     21.52 o 
 -10   1   4       12.79       12.40      2.25 o 
  -9   1   4        5.00        2.35      1.35 o 
  -8   1   4      255.33      234.34      7.10 o 
  -7   1   4       12.50        8.00      1.35 o 
  -6   1   4      341.48      339.66      8.95 o 
  -5   1   4     3573.24     4118.65     38.16 o 
  -4   1   4      226.12      223.34      4.19 o 
  -3   1   4     2583.68     2782.46     21.61 o 
  -2   1   4       24.93       25.47      1.47 o 
  -1   1   4     1755.83     1758.98     14.73 o 
   0   1   4      240.89      286.32      4.13 o 
   1   1   4      304.12      351.61      5.13 o 
   2   1   4     1674.50     1749.66     14.12 o 
   3   1   4      864.38      982.33     11.46 o 
   4   1   4     1007.59     1044.16     11.71 o 
   5   1   4      994.94     1069.00     14.00 o 
   6   1   4       33.85       21.60      1.78 o 
   7   1   4      375.25      324.97      7.24 o 
   8   1   4        8.37        6.15      1.22 o 
   9   1   4      293.68      260.36      5.68 o 
  10   1   4       17.39       15.47      1.81 o 
  11   1   4     1015.68     1013.70     20.85 o 
  12   1   4      271.59      278.02      9.68 o 
  13   1   4        6.55        9.27      1.63 o 
 -14   2   4      128.59      142.85      4.28 o 
 -13   2   4       54.22       53.02      2.74 o 
 -12   2   4      284.32      285.84     10.34 o 
 -11   2   4      108.56      118.29      6.86 o 
 -10   2   4      258.40      245.21      7.88 o 
  -9   2   4       68.88       61.82      4.98 o 
  -8   2   4      341.07      295.52     10.65 o 
  -7   2   4     1773.84     1872.79     36.59 o 
  -6   2   4       47.34       57.36      3.37 o 
  -5   2   4     1178.40     1171.93     16.67 o 
  -4   2   4      140.99      204.34      4.50 o 
  -3   2   4      367.57      385.46      5.72 o 
  -2   2   4     2426.52     2594.35     23.42 o 
  -1   2   4      349.18      399.30      6.54 o 
   0   2   4      233.95      184.18      3.76 o 
   1   2   4       11.25       26.67      1.54 o 
   2   2   4       92.24       68.57      2.84 o 
   3   2   4      430.33      413.96      8.17 o 
   4   2   4     1672.54     1810.68     17.87 o 
   5   2   4     2207.09     2089.22     33.69 o 
   6   2   4     1649.81     1613.51     19.76 o 
   7   2   4      197.30      172.09      5.14 o 
   8   2   4       21.99       14.39      1.33 o 
   9   2   4        2.26        3.22      1.30 o 
  10   2   4       93.73       92.48      4.57 o 
  11   2   4        2.58        3.40      1.66 o 
  12   2   4      208.80      220.30      7.58 o 
  13   2   4      240.83      271.58      6.86 o 
 -13   3   4      188.21      213.20     13.31 o 
 -12   3   4       27.58       32.45      2.52 o 
 -11   3   4      445.22      480.35     11.38 o 
 -10   3   4       67.77       61.45      3.95 o 
  -9   3   4      445.21      461.77     10.07 o 
  -8   3   4      586.89      491.51     12.00 o 
  -7   3   4       49.88       35.53      3.95 o 
  -6   3   4     1068.22     1029.99     22.58 o 
  -5   3   4      278.66      247.26      7.28 o 
  -4   3   4      996.44     1004.48     12.59 o 
  -3   3   4     1253.41     1296.04     14.50 o 
  -2   3   4        0.11        1.90      0.93 o 
  -1   3   4     1392.77     1392.88     22.40 o 
   0   3   4      320.15      318.75      6.88 o 
   1   3   4      394.52      332.43     10.75 o 
   2   3   4      306.13      296.04      7.23 o 
   3   3   4      173.85      153.82      6.58 o 
   4   3   4      609.09      517.25     11.27 o 
   5   3   4        0.72        1.63      1.34 o 
   6   3   4      334.81      311.21     12.37 o 
   7   3   4      588.66      555.79      9.51 o 
   8   3   4       20.79       22.62      2.20 o 
   9   3   4      270.17      288.40      8.59 o 
  10   3   4       12.71       12.18      2.04 o 
  11   3   4      115.11      130.51      5.84 o 
  12   3   4       93.64      110.20      5.31 o 
 -12   4   4      357.38      446.40      7.82 o 
 -11   4   4        1.11        0.38      1.15 o 
 -10   4   4      222.54      249.09      7.07 o 
  -9   4   4      173.66      175.97      6.47 o 
  -8   4   4       18.71       18.73      1.97 o 
  -7   4   4      101.27      127.61      4.42 o 
  -6   4   4        2.85        1.14      1.44 o 
  -5   4   4      580.85      522.82     15.96 o 
  -4   4   4      654.26      630.70     15.01 o 
  -3   4   4      325.34      289.95      7.30 o 
  -2   4   4      546.20      440.82     10.62 o 
  -1   4   4      305.41      315.20      7.93 o 
   0   4   4     1793.87     1748.75     28.65 o 
   1   4   4      852.86      831.80     15.19 o 
   2   4   4      269.86      260.94      9.56 o 
   3   4   4     2155.71     2152.30     33.58 o 
   4   4   4     1067.46     1093.94     12.24 o 
   5   4   4       40.90       34.14      2.33 o 
   6   4   4       45.37       42.10      2.64 o 
   7   4   4       21.59       18.48      1.76 o 
   8   4   4      326.26      328.46      7.68 o 
   9   4   4       91.61       87.65      3.41 o 
  10   4   4      155.91      188.00      9.40 o 
  -9   5   4      143.03      172.41      4.17 o 
  -8   5   4      204.14      197.60      6.35 o 
  -7   5   4       38.86       43.30      2.26 o 
  -6   5   4      123.62      135.12      4.15 o 
  -5   5   4       86.62       76.12      3.54 o 
  -4   5   4      490.01      473.72      9.21 o 
  -3   5   4       34.19       34.29      2.36 o 
  -2   5   4       16.93       18.30      1.52 o 
  -1   5   4      445.94      409.80     11.40 o 
   0   5   4      247.81      235.48      5.69 o 
   1   5   4     1108.76     1124.10     14.29 o 
   2   5   4      464.85      444.91     10.49 o 
   3   5   4      161.63      159.42      7.42 o 
   4   5   4      178.19      167.22      7.37 o 
   5   5   4        1.27       -0.57      1.14 o 
   6   5   4      191.32      196.59      6.19 o 
   7   5   4      147.01      156.09      9.02 o 
   8   5   4        1.00        1.79      0.92 o 
  -6   6   4        2.20       -0.43      1.43 o 
  -5   6   4      126.05      127.22      4.89 o 
  -4   6   4      138.97      131.64      5.88 o 
  -3   6   4        1.33        1.86      0.94 o 
  -2   6   4      330.32      379.03      7.05 o 
  -1   6   4      248.27      270.12      6.21 o 
   0   6   4       16.92       16.53      2.27 o 
   1   6   4       77.77       84.22      4.47 o 
   2   6   4       44.87       52.67      3.56 o 
   3   6   4      158.87      162.21      6.42 o 
   4   6   4        6.21        4.15      1.01 o 
   5   6   4       16.38       18.21      2.63 o 
 -14   1   5      219.92      221.90      7.55 o 
 -13   1   5      537.31      521.28     11.07 o 
 -12   1   5       93.50       88.25      6.85 o 
 -11   1   5       17.44       15.99      2.89 o 
 -10   1   5      208.41      198.16      8.89 o 
  -9   1   5        4.88        4.61      1.85 o 
  -8   1   5        9.68        8.37      1.58 o 
  -7   1   5     1421.10     1596.79     23.26 o 
  -6   1   5      403.54      471.99      9.23 o 
  -5   1   5       28.86       40.01      2.40 o 
  -4   1   5      971.39     1139.55     18.28 o 
  -3   1   5       19.18       18.74      1.36 o 
  -2   1   5       52.64       53.64      1.97 o 
  -1   1   5      791.87      842.02      8.66 o 
   0   1   5      713.70      743.14      8.81 o 
   1   1   5     1668.28     1871.41     18.46 o 
   2   1   5        5.57        9.95      0.84 o 
   3   1   5      447.65      533.84      7.89 o 
   4   1   5        1.17        2.81      0.76 o 
   5   1   5        0.93        0.82      0.88 o 
   6   1   5        5.00        2.58      1.19 o 
   7   1   5        6.74        9.51      2.06 o 
   8   1   5       82.41       68.60      3.55 o 
   9   1   5        0.18       -0.09      0.74 o 
  10   1   5       85.55       87.57      3.81 o 
  11   1   5        0.88        1.99      1.32 o 
  12   1   5      107.40      107.52      5.33 o 
  13   1   5       15.11       16.72      1.79 o 
 -14   2   5      147.94      155.84      4.52 o 
 -13   2   5        1.08        1.29      0.88 o 
 -12   2   5       25.02       17.90      2.67 o 
 -11   2   5       74.46       86.55      5.90 o 
 -10   2   5       75.67       74.33      4.30 o 
  -9   2   5        0.03        0.65      1.19 o 
  -8   2   5       84.88      104.41      5.21 o 
  -7   2   5      996.92     1052.16     21.12 o 
  -6   2   5        9.85       22.43      2.58 o 
  -5   2   5      118.77      119.66      4.31 o 
  -4   2   5     1309.95     1406.36     17.39 o 
  -3   2   5      464.62      557.52      8.05 o 
  -2   2   5      296.38      325.83      6.24 o 
  -1   2   5      129.81      152.54      4.07 o 
   0   2   5     1659.81     1886.55     20.35 o 
   1   2   5       84.81      117.01      3.30 o 
   2   2   5     1059.82     1285.12     14.52 o 
   3   2   5       59.11       71.47      3.19 o 
   4   2   5        5.62        6.71      1.21 o 
   5   2   5      154.15      161.64      5.00 o 
   6   2   5       49.94       57.46      3.14 o 
   7   2   5      361.67      368.16     10.66 o 
   8   2   5      581.86      558.80      9.45 o 
   9   2   5        0.20        0.85      0.86 o 
  10   2   5        0.27        0.83      0.99 o 
  11   2   5        2.07        1.35      0.94 o 
  12   2   5       24.40       21.18      2.29 o 
 -13   3   5       10.65       12.23      1.80 o 
 -12   3   5       43.43       41.58      2.87 o 
 -11   3   5      109.76      125.57      5.53 o 
 -10   3   5      157.29      166.42      8.30 o 
  -9   3   5       36.67       29.34      3.27 o 
  -8   3   5       36.66       34.86      2.53 o 
  -7   3   5       54.28       41.87      3.18 o 
  -6   3   5        3.52        1.98      1.30 o 
  -5   3   5      126.44      120.06      7.28 o 
  -4   3   5       10.68       12.56      1.62 o 
  -3   3   5       73.27       67.91      3.11 o 
  -2   3   5     2830.30     3038.77     29.33 o 
  -1   3   5       20.86       33.32      2.50 o 
   0   3   5       40.01       57.55      3.29 o 
   1   3   5       17.52       20.60      3.02 o 
   2   3   5       46.24       44.45      2.84 o 
   3   3   5       79.32       78.79      3.89 o 
   4   3   5        2.25        0.78      0.89 o 
   5   3   5      404.46      415.96     15.25 o 
   6   3   5     5144.75     5086.68    109.62 o 
   7   3   5      514.34      494.72      9.24 o 
   8   3   5       30.61       25.91      3.46 o 
   9   3   5       19.40       24.58      2.55 o 
  10   3   5       32.99       30.35      2.13 o 
  11   3   5        0.53        0.36      0.78 o 
 -12   4   5      199.54      234.46     13.65 o 
 -11   4   5        2.53        0.81      0.90 o 
 -10   4   5       29.84       31.73      2.51 o 
  -9   4   5       16.77       14.67      2.05 o 
  -8   4   5       46.79       48.68      3.02 o 
  -7   4   5        2.54        0.51      0.91 o 
  -6   4   5        7.38        7.56      1.14 o 
  -5   4   5      197.72      170.64      8.20 o 
  -4   4   5       12.78        9.10      2.40 o 
  -3   4   5        0.83        0.21      1.11 o 
  -2   4   5       16.06       13.50      1.73 o 
  -1   4   5       90.24       77.86      4.28 o 
   0   4   5      216.79      212.36      7.17 o 
   1   4   5       17.80       15.13      2.30 o 
   2   4   5      369.33      343.48     11.70 o 
   3   4   5      281.27      266.36      5.75 o 
   4   4   5      434.11      405.97      7.40 o 
   5   4   5      283.30      272.95      7.36 o 
   6   4   5       95.79       84.38      3.59 o 
   7   4   5        8.18        7.15      1.68 o 
   8   4   5      323.35      323.95     11.06 o 
   9   4   5        6.31        4.19      1.15 o 
  10   4   5        7.91        7.48      1.25 o 
  -9   5   5       79.36       81.84      2.83 o 
  -8   5   5        8.30        7.94      1.14 o 
  -7   5   5       71.24       57.43      2.89 o 
  -6   5   5       26.70       33.56      2.34 o 
  -5   5   5      166.58      157.21      5.91 o 
  -4   5   5      187.65      186.71     12.31 o 
  -3   5   5        1.51        0.02      1.69 o 
  -2   5   5      194.47      206.47      5.74 o 
  -1   5   5      140.84      135.67      4.81 o 
   0   5   5      129.08      133.20      5.40 o 
   1   5   5       72.69       72.70      4.45 o 
   2   5   5       74.52       77.67      6.87 o 
   3   5   5       13.29       16.62      2.57 o 
   4   5   5      109.85      105.45      6.07 o 
   5   5   5        5.75        6.31      1.87 o 
   6   5   5        7.49        6.13      1.67 o 
   7   5   5        0.60       -0.13      1.14 o 
   8   5   5       97.56      106.61      5.13 o 
  -6   6   5        1.70        2.81      1.35 o 
  -5   6   5       96.43      110.18      7.36 o 
  -4   6   5        1.04        1.56      1.04 o 
  -3   6   5       89.86       94.06      3.93 o 
  -2   6   5      312.33      355.46     11.75 o 
  -1   6   5       39.40       41.85      3.33 o 
   0   6   5       38.59       38.19      2.25 o 
   1   6   5        2.72        2.69      1.21 o 
   2   6   5       89.59       95.76      4.03 o 
   3   6   5        8.43        7.94      1.08 o 
   4   6   5       47.33       47.23      2.95 o 
 -15   0   6        0.60       -1.28      1.43 o 
 -14   0   6       43.56       41.08      4.52 o 
 -13   0   6        6.71        6.44      2.22 o 
 -12   0   6     1426.61     1407.62     26.65 o 
 -11   0   6     3324.47     3261.40     49.59 o 
 -10   0   6     1513.38     1526.70     33.90 o 
  -9   0   6     1601.77     1541.34     33.19 o 
  -8   0   6       38.41       32.73      4.29 o 
  -7   0   6      226.20      271.20      8.42 o 
  -6   0   6       80.34       45.00      3.15 o 
  -5   0   6       45.66       81.62      3.87 o 
  -4   0   6     2463.74     2853.08     28.48 o 
  -3   0   6     4461.37     4909.89     44.01 o 
  -2   0   6       31.32       32.74      1.55 o 
  -1   0   6     1904.82     2042.90     23.54 o 
   0   0   6      539.03      578.04      8.65 o 
   1   0   6     1334.70     1293.25     16.00 o 
   2   0   6      449.93      401.75      8.65 o 
   3   0   6      400.03      455.93     13.34 o 
   4   0   6      555.95      499.37     12.81 o 
   5   0   6       47.76       53.49      5.56 o 
   6   0   6       46.82       38.07      3.92 o 
   7   0   6      507.98      527.15     15.87 o 
   8   0   6       89.35       78.03      6.09 o 
   9   0   6      228.21      190.48      7.04 o 
  10   0   6      374.83      361.10     16.27 o 
  11   0   6       97.84       94.65      7.69 o 
  12   0   6       51.29       53.37      5.08 o 
  13   0   6      136.97      124.51      6.62 o 
 -14   1   6       19.24       20.00      1.80 o 
 -13   1   6      155.58      147.44      5.47 o 
 -12   1   6       15.28       13.14      1.98 o 
 -11   1   6       21.96       16.95      2.82 o 
 -10   1   6      700.34      644.13     11.25 o 
  -9   1   6      462.97      446.68     18.00 o 
  -8   1   6        2.32        5.53      2.24 o 
  -7   1   6     3409.97     3407.92     51.06 o 
  -6   1   6       42.65       42.10      2.70 o 
  -5   1   6     3173.01     3647.07     56.68 o 
  -4   1   6     1475.31     1556.14     20.88 o 
  -3   1   6        3.84        6.27      1.54 o 
  -2   1   6     2126.48     2135.10     33.30 o 
  -1   1   6      142.43      135.54      2.99 o 
   0   1   6      601.02      630.24      7.47 o 
   1   1   6     4892.27     5285.13     50.97 o 
   2   1   6      722.42      878.31     12.25 o 
   3   1   6      132.97      102.11      3.41 o 
   4   1   6      875.54      986.10     13.31 o 
   5   1   6       20.07       30.01      2.46 o 
   6   1   6      113.31      107.40      4.96 o 
   7   1   6       89.09       77.90      4.44 o 
   8   1   6      476.45      441.42      6.50 o 
   9   1   6        4.44        3.98      0.86 o 
  10   1   6       32.50       28.03      2.23 o 
  11   1   6       72.27       70.16      4.62 o 
  12   1   6       35.23       35.48      3.31 o 
 -14   2   6        3.40        2.28      0.71 o 
 -13   2   6      648.04      713.59     11.15 o 
 -12   2   6       23.34       28.78      2.66 o 
 -11   2   6      180.83      199.40     10.04 o 
 -10   2   6      304.92      298.94      9.10 o 
  -9   2   6      179.97      152.58      8.46 o 
  -8   2   6      392.11      375.76     11.04 o 
  -7   2   6        3.33        5.31      1.30 o 
  -6   2   6      460.37      437.46      9.23 o 
  -5   2   6     1600.42     1781.47     24.69 o 
  -4   2   6      115.80      113.39      6.25 o 
  -3   2   6     3865.95     4078.25     36.56 o 
  -2   2   6       76.93       78.06      3.28 o 
  -1   2   6      728.59      774.62     11.89 o 
   0   2   6     5361.85     5972.26     53.71 o 
   1   2   6      235.24      214.16      4.49 o 
   2   2   6       60.77       34.41      2.06 o 
   3   2   6      373.30      431.79      8.67 o 
   4   2   6      660.16      669.81     14.03 o 
   5   2   6      116.15      105.21      4.60 o 
   6   2   6      358.16      333.29      8.77 o 
   7   2   6      957.50      978.17     21.71 o 
   8   2   6     1123.91     1142.77     18.73 o 
   9   2   6       48.41       51.26      3.34 o 
  10   2   6       41.42       42.38      2.66 o 
  11   2   6       26.42       27.45      2.28 o 
  12   2   6       16.31       23.71      2.44 o 
 -13   3   6       14.30       12.92      1.63 o 
 -12   3   6      485.73      535.57     10.85 o 
 -11   3   6      197.10      209.14      7.15 o 
 -10   3   6      146.67      129.11      7.32 o 
  -9   3   6      871.94      876.85     14.66 o 
  -8   3   6        0.22        1.92      1.49 o 
  -7   3   6      586.75      595.49     12.65 o 
  -6   3   6      343.77      358.41      9.70 o 
  -5   3   6      212.91      187.85     10.45 o 
  -4   3   6      832.66      787.30     17.07 o 
  -3   3   6      156.12      143.88      4.55 o 
  -2   3   6      689.86      700.02     10.81 o 
  -1   3   6       69.02       62.36      3.40 o 
   0   3   6      605.93      558.81     10.94 o 
   1   3   6      465.60      446.66     11.48 o 
   2   3   6      317.08      308.84      7.92 o 
   3   3   6      881.67      906.43     15.13 o 
   4   3   6       21.37       11.40      1.70 o 
   5   3   6     1805.49     1827.33     28.29 o 
   6   3   6      635.92      599.97      9.50 o 
   7   3   6       39.68       30.21      3.50 o 
   8   3   6      883.01      905.35     16.95 o 
   9   3   6      151.33      153.39      5.90 o 
  10   3   6      123.88      132.29      4.17 o 
  11   3   6      143.47      153.69      7.38 o 
 -12   4   6        8.35        8.74      2.09 o 
 -11   4   6      192.16      240.04      5.44 o 
 -10   4   6       40.00       39.11      2.53 o 
  -9   4   6       88.74       84.84      4.75 o 
  -8   4   6      522.90      494.48      9.93 o 
  -7   4   6       79.12       70.41      2.99 o 
  -6   4   6      836.68      834.90     13.79 o 
  -5   4   6        5.49        2.95      1.36 o 
  -4   4   6      176.38      156.05      5.03 o 
  -3   4   6      331.61      285.98      8.54 o 
  -2   4   6        4.65        4.02      1.16 o 
  -1   4   6     1032.50      976.58     16.89 o 
   0   4   6       15.05        9.63      1.62 o 
   1   4   6      399.88      410.47     12.20 o 
   2   4   6     1811.23     1794.60     21.87 o 
   3   4   6       64.78       56.09      2.98 o 
   4   4   6      408.88      384.70      8.23 o 
   5   4   6      456.13      434.70     14.54 o 
   6   4   6        2.16        0.73      1.26 o 
   7   4   6      135.10      137.14      5.86 o 
   8   4   6      812.76      846.07     19.45 o 
   9   4   6      474.73      531.85      8.47 o 
  -9   5   6      134.07      145.84      3.69 o 
  -8   5   6       10.65       10.94      1.32 o 
  -7   5   6        7.52        4.43      1.01 o 
  -6   5   6      131.56      136.49      4.59 o 
  -5   5   6        0.71        1.09      1.33 o 
  -4   5   6      134.64      132.43      6.92 o 
  -3   5   6       75.94       71.56      4.04 o 
  -2   5   6      315.16      299.99      8.11 o 
  -1   5   6       56.18       57.70      3.55 o 
   0   5   6       93.00       88.72      4.37 o 
   1   5   6        1.57        1.11      1.78 o 
   2   5   6       87.92       83.54      8.14 o 
   3   5   6      526.62      498.59     13.82 o 
   4   5   6       20.14       20.57      2.91 o 
   5   5   6      211.66      207.81      7.90 o 
   6   5   6      113.66      105.39      8.10 o 
   7   5   6       38.40       37.28      2.61 o 
  -5   6   6      126.59      118.95      5.26 o 
  -4   6   6        7.67        5.28      1.14 o 
  -3   6   6       59.70       44.04      3.97 o 
  -2   6   6        2.25        2.88      1.07 o 
  -1   6   6        0.92        0.93      1.58 o 
   0   6   6        2.77        2.92      0.88 o 
   1   6   6        8.39        5.44      1.29 o 
   2   6   6       52.94       52.84      2.38 o 
   3   6   6       43.22       38.47      1.89 o 
 -14   1   7        0.16       -0.06      0.80 o 
 -13   1   7       25.47       22.85      2.34 o 
 -12   1   7      125.94      123.08      4.62 o 
 -11   1   7      399.80      396.66     11.38 o 
 -10   1   7      654.05      614.36     10.97 o 
  -9   1   7      580.56      558.09     14.26 o 
  -8   1   7      333.31      355.54     10.72 o 
  -7   1   7      584.51      566.21     15.97 o 
  -6   1   7        0.00        1.38      1.42 o 
  -5   1   7     1015.81     1269.98     26.96 o 
  -4   1   7      237.97      283.44      9.81 o 
  -3   1   7      154.35      176.57      4.44 o 
  -2   1   7       29.00       39.62      3.45 o 
  -1   1   7        5.84        9.99      1.43 o 
   0   1   7      411.64      502.70      9.91 o 
   1   1   7       54.41       50.04      3.20 o 
   2   1   7     1748.39     2032.51     26.69 o 
   3   1   7       15.73       19.00      1.41 o 
   4   1   7       35.30       33.19      2.17 o 
   5   1   7       28.31       27.21      2.29 o 
   6   1   7        2.63        2.45      1.09 o 
   7   1   7       40.42       34.37      2.92 o 
   8   1   7       42.37       37.82      1.82 o 
   9   1   7        7.48        7.82      1.00 o 
  10   1   7      345.13      328.95      7.58 o 
  11   1   7       45.42       40.33      2.71 o 
  12   1   7       30.85       26.37      1.85 o 
 -14   2   7       45.61       41.11      2.16 o 
 -13   2   7       30.65       24.31      1.89 o 
 -12   2   7        0.26        1.22      1.11 o 
 -11   2   7       36.53       30.42      3.44 o 
 -10   2   7      198.58      198.29      5.55 o 
  -9   2   7      386.76      348.70      7.79 o 
  -8   2   7      310.03      308.62      9.48 o 
  -7   2   7        0.03       -0.90      1.42 o 
  -6   2   7      111.53      109.69      5.04 o 
  -5   2   7      757.69      772.23     14.30 o 
  -4   2   7       20.06       15.40      1.85 o 
  -3   2   7       25.00       32.60      2.58 o 
  -2   2   7       29.12       25.89      1.72 o 
  -1   2   7        4.62        9.52      1.41 o 
   0   2   7     1621.22     1837.95     17.70 o 
   1   2   7      118.33      109.00      3.42 o 
   2   2   7      275.89      261.70      5.90 o 
   3   2   7      635.83      743.91     14.17 o 
   4   2   7      149.58      162.06      7.92 o 
   5   2   7       11.82        8.31      1.65 o 
   6   2   7       33.18       33.76      3.79 o 
   7   2   7      681.29      654.90      9.35 o 
   8   2   7      593.45      594.90      9.23 o 
   9   2   7      148.37      140.51      4.96 o 
  10   2   7        8.79       10.70      1.44 o 
  11   2   7        5.46        4.73      1.19 o 
 -13   3   7        0.80       -0.62      0.62 o 
 -12   3   7      116.46      114.94      7.30 o 
 -11   3   7       13.59       12.76      1.61 o 
 -10   3   7       32.43       30.25      2.85 o 
  -9   3   7       53.76       57.71      3.01 o 
  -8   3   7       57.38       50.75      2.50 o 
  -7   3   7       32.10       27.61      2.59 o 
  -6   3   7        3.53        2.94      1.47 o 
  -5   3   7        2.67        3.96      1.32 o 
  -4   3   7      132.09      117.51      6.88 o 
  -3   3   7       63.03       64.20      3.10 o 
  -2   3   7      193.74      182.61      6.04 o 
  -1   3   7      235.01      236.38      6.85 o 
   0   3   7       53.41       57.05      3.36 o 
   1   3   7       42.39       32.55      2.75 o 
   2   3   7        1.86        2.61      1.22 o 
   3   3   7       17.82       17.82      2.03 o 
   4   3   7     1385.76     1368.44     28.56 o 
   5   3   7      258.70      241.30      6.19 o 
   6   3   7      169.64      159.64      5.57 o 
   7   3   7      524.63      540.25     14.59 o 
   8   3   7      114.20      119.66      5.47 o 
   9   3   7       97.31       90.35      3.70 o 
  10   3   7       27.47       22.99      1.68 o 
 -11   4   7       27.05       28.07      2.31 o 
 -10   4   7        4.92        5.13      1.19 o 
  -9   4   7      110.19      110.69      4.31 o 
  -8   4   7      344.14      322.61      7.87 o 
  -7   4   7       44.35       42.48      2.83 o 
  -6   4   7       22.53       18.10      1.77 o 
  -5   4   7      597.19      611.93     11.81 o 
  -4   4   7       59.84       45.58      3.95 o 
  -3   4   7       12.78        7.28      1.69 o 
  -2   4   7        0.38        2.16      1.15 o 
  -1   4   7      191.05      186.99      9.73 o 
   0   4   7      325.20      301.51      7.52 o 
   1   4   7       98.74      102.59      4.27 o 
   2   4   7       22.48       24.07      2.18 o 
   3   4   7       41.56       38.68      3.31 o 
   4   4   7       69.75       65.13      3.32 o 
   5   4   7       13.86        8.26      2.15 o 
   6   4   7      184.57      182.70      6.91 o 
   7   4   7        1.91        1.36      1.37 o 
   8   4   7      336.19      333.82      8.11 o 
   9   4   7      408.82      426.19     14.00 o 
  -9   5   7      215.93      223.79      6.86 o 
  -8   5   7       32.40       32.98      2.27 o 
  -7   5   7      450.10      454.26      9.68 o 
  -6   5   7        0.05        2.14      1.14 o 
  -5   5   7       12.55       16.40      2.12 o 
  -4   5   7      106.70      100.89      6.02 o 
  -3   5   7      259.19      265.32     10.08 o 
  -2   5   7      254.75      272.40      6.73 o 
  -1   5   7       61.96       63.03      4.50 o 
   0   5   7      343.14      330.27     10.57 o 
   1   5   7      255.36      269.81      7.83 o 
   2   5   7      160.04      157.92      5.09 o 
   3   5   7      359.82      347.49     10.83 o 
   4   5   7        6.53        5.76      2.01 o 
   5   5   7        2.21        1.61      1.18 o 
   6   5   7        0.45        2.30      1.07 o 
   7   5   7      155.91      200.49     15.43 o 
  -5   6   7        0.01       -0.56      0.75 o 
  -4   6   7       38.71       37.10      1.69 o 
  -3   6   7        6.41        7.27      1.07 o 
  -2   6   7      124.09      130.63      6.86 o 
  -1   6   7       63.86       73.44      2.85 o 
   0   6   7        1.19        0.20      0.89 o 
   1   6   7      102.78      116.18      3.90 o 
   2   6   7       62.30       62.88      2.87 o 
   3   6   7      101.76      104.00      5.65 o 
 -14   0   8      384.51      424.67     25.21 o 
 -13   0   8       53.53       58.22      4.14 o 
 -12   0   8      114.66      102.22      5.94 o 
 -11   0   8      409.91      382.42     12.27 o 
 -10   0   8       75.40       78.29      5.09 o 
  -9   0   8     1384.87     1320.28     30.56 o 
  -8   0   8       27.48       29.86      3.99 o 
  -7   0   8       74.02       62.80      4.18 o 
  -6   0   8       56.01       42.11      3.25 o 
  -5   0   8      403.11      363.61      9.10 o 
  -4   0   8        4.10        5.05      1.13 o 
  -3   0   8     3650.18     4508.02     91.55 o 
  -2   0   8     3690.90     4210.04     84.10 o 
  -1   0   8      671.17      731.27     27.09 o 
   0   0   8     1620.43     1726.54     34.55 o 
   1   0   8      863.14      815.17     13.24 o 
   2   0   8     1246.80     1413.64     20.26 o 
   3   0   8     1339.26     1423.26     23.74 o 
   4   0   8     3566.98     3629.52     53.26 o 
   5   0   8        3.72        1.74      1.34 o 
   6   0   8      658.49      624.63     17.57 o 
   7   0   8       67.23       65.31      5.59 o 
   8   0   8       43.89       35.87      3.27 o 
   9   0   8       20.59       18.76      2.68 o 
  10   0   8      309.60      306.89     14.31 o 
  11   0   8        1.26       -0.01      1.13 o 
  12   0   8      845.33      858.10     38.05 o 
 -14   1   8       32.30       37.64      4.37 o 
 -13   1   8       42.62       45.44      2.51 o 
 -12   1   8      278.26      282.33      7.05 o 
 -11   1   8      467.17      433.53     10.62 o 
 -10   1   8        6.06        6.42      1.81 o 
  -9   1   8     1331.19     1297.55     23.79 o 
  -8   1   8     1809.82     1777.81     40.43 o 
  -7   1   8        8.60        6.07      1.86 o 
  -6   1   8      227.54      191.28      8.24 o 
  -5   1   8      409.67      442.19     14.32 o 
  -4   1   8      131.84      111.56      7.72 o 
  -3   1   8      733.38      723.06     17.59 o 
  -2   1   8      106.08      132.82     12.59 o 
  -1   1   8     4453.25     5010.68     47.20 o 
   0   1   8      445.22      451.42     10.36 o 
   1   1   8       24.29       34.01      3.05 o 
   2   1   8     5761.47     6190.35     58.25 o 
   3   1   8        4.72        6.89      1.08 o 
   4   1   8      306.26      246.95      6.12 o 
   5   1   8      319.18      292.23      9.84 o 
   6   1   8       59.66       50.01      3.32 o 
   7   1   8       42.66       34.62      1.68 o 
   8   1   8        0.99        0.60      0.76 o 
   9   1   8      537.87      526.38      9.12 o 
  10   1   8     1027.16     1061.74     17.24 o 
  11   1   8       15.44       12.67      1.61 o 
  12   1   8      200.08      226.96      6.58 o 
 -14   2   8      435.77      508.97     10.73 o 
 -13   2   8        6.48        6.54      1.08 o 
 -12   2   8      200.55      204.61      6.70 o 
 -11   2   8      129.57      148.28      7.42 o 
 -10   2   8       15.67       11.40      1.39 o 
  -9   2   8      111.11       99.35      4.59 o 
  -8   2   8      175.28      130.13      7.47 o 
  -7   2   8     1472.68     1562.04     27.86 o 
  -6   2   8      829.93      843.03     15.85 o 
  -5   2   8     1980.98     2061.11     28.13 o 
  -4   2   8      976.90     1062.58     17.32 o 
  -3   2   8       43.86       55.25      3.35 o 
  -2   2   8     1809.36     1751.22     24.30 o 
  -1   2   8      412.37      409.39      7.98 o 
   0   2   8     1020.22     1053.54     14.01 o 
   1   2   8      721.21      720.07     11.14 o 
   2   2   8       22.42       27.28      2.07 o 
   3   2   8     1389.61     1378.93     21.75 o 
   4   2   8      157.54      123.69      5.73 o 
   5   2   8      342.34      333.31     10.11 o 
   6   2   8     1318.55     1241.29     25.25 o 
   7   2   8       48.85       44.96      2.44 o 
   8   2   8     1065.43     1093.90     14.56 o 
   9   2   8      241.51      261.67      5.98 o 
  10   2   8       17.31       20.87      2.04 o 
  11   2   8       73.24       83.66      3.27 o 
 -13   3   8      303.59      366.86     11.87 o 
 -12   3   8      131.55      150.33      5.15 o 
 -11   3   8       34.98       39.18      3.74 o 
 -10   3   8      384.06      424.55      9.29 o 
  -9   3   8        6.85        3.34      1.24 o 
  -8   3   8      216.59      194.66      6.41 o 
  -7   3   8       65.12       63.27      2.79 o 
  -6   3   8      185.30      165.48      6.89 o 
  -5   3   8      613.72      600.69     13.56 o 
  -4   3   8        0.66        0.56      1.22 o 
  -3   3   8      288.61      246.40      8.04 o 
  -2   3   8      244.92      216.28      6.71 o 
  -1   3   8      434.07      394.48      9.24 o 
   0   3   8      543.21      495.29      9.61 o 
   1   3   8       17.77       15.36      2.03 o 
   2   3   8      867.43      840.16     16.18 o 
   3   3   8      108.01       98.79      5.19 o 
   4   3   8      269.75      224.34      7.23 o 
   5   3   8      504.28      475.74      9.17 o 
   6   3   8       16.45       17.61      1.62 o 
   7   3   8      641.83      669.86     14.11 o 
   8   3   8      230.63      230.17      6.27 o 
   9   3   8       94.99      108.47      3.82 o 
  10   3   8      130.93      134.12      3.57 o 
 -11   4   8       20.72       28.29      2.08 o 
 -10   4   8      385.95      420.67      9.46 o 
  -9   4   8      634.68      619.69     13.79 o 
  -8   4   8      138.00      140.55      5.85 o 
  -7   4   8      284.88      294.29      8.77 o 
  -6   4   8      346.11      341.11     11.64 o 
  -5   4   8      145.33      135.63      6.19 o 
  -4   4   8      612.74      588.60     13.82 o 
  -3   4   8      147.03      139.47      4.82 o 
  -2   4   8      166.48      136.03      4.96 o 
  -1   4   8      214.00      201.69      6.09 o 
   0   4   8       19.42       21.72      2.42 o 
   1   4   8      505.43      511.39      9.59 o 
   2   4   8      143.47      128.82      5.13 o 
   3   4   8       44.48       44.86      3.10 o 
   4   4   8      118.33      116.33      6.01 o 
   5   4   8        3.34        2.31      1.28 o 
   6   4   8        8.26        9.10      1.62 o 
   7   4   8       19.60       20.31      2.10 o 
   8   4   8       18.07       23.94      2.50 o 
   9   4   8       58.12       83.31      4.98 o 
  -9   5   8       69.05       68.03      5.06 o 
  -8   5   8      205.94      212.28      7.16 o 
  -7   5   8       28.54       25.81      2.18 o 
  -6   5   8      305.30      295.12      6.74 o 
  -5   5   8      290.09      288.26      7.02 o 
  -4   5   8       97.49       85.09      5.50 o 
  -3   5   8      316.22      340.88     11.50 o 
  -2   5   8       85.55       86.08      7.74 o 
  -1   5   8        0.75        2.69      1.76 o 
   0   5   8      369.98      381.54     10.10 o 
   1   5   8       97.26       97.69      4.17 o 
   2   5   8        5.72        3.12      1.14 o 
   3   5   8       24.88       26.04      2.41 o 
   4   5   8      135.26      118.59      6.27 o 
   5   5   8      185.82      205.58      7.25 o 
   6   5   8       32.46       36.46      4.64 o 
  -4   6   8      201.67      238.19      6.23 o 
  -3   6   8       87.23       80.13      6.59 o 
  -2   6   8      144.34      160.22      5.54 o 
  -1   6   8        7.82        7.18      1.48 o 
   0   6   8      125.52      132.22      4.09 o 
   1   6   8      173.54      197.35      6.08 o 
 -14   1   9       31.03       20.28      2.23 o 
 -13   1   9        0.95        2.47      1.20 o 
 -12   1   9       71.88       66.71      4.84 o 
 -11   1   9        9.04       10.98      2.46 o 
 -10   1   9       50.28       55.48      3.63 o 
  -9   1   9      507.76      487.90     13.45 o 
  -8   1   9        8.59       13.37      2.23 o 
  -7   1   9       17.18       16.30      2.43 o 
  -6   1   9        0.07       -0.26      1.16 o 
  -5   1   9       71.60       97.61      6.36 o 
  -4   1   9        0.78        0.14      1.20 o 
  -3   1   9       16.64       36.17      4.75 o 
  -2   1   9      732.65      838.69     60.43 o 
  -1   1   9      725.62      850.18     14.83 o 
   0   1   9      130.23      170.14      7.42 o 
   1   1   9       48.18       43.81      2.63 o 
   2   1   9      423.09      482.93      9.93 o 
   3   1   9       15.32       23.18      2.16 o 
   4   1   9      131.68      144.76      5.28 o 
   5   1   9        8.39       13.89      2.00 o 
   6   1   9      226.86      218.02      8.80 o 
   7   1   9       84.22       74.28      2.45 o 
   8   1   9       45.31       37.53      2.34 o 
   9   1   9      282.23      284.44      7.10 o 
  10   1   9      428.43      427.09      9.39 o 
  11   1   9      169.64      177.44      4.94 o 
 -14   2   9       37.36       36.83      4.50 o 
 -13   2   9      153.65      177.30      4.62 o 
 -12   2   9        0.25        0.48      0.88 o 
 -11   2   9       39.55       39.03      3.48 o 
 -10   2   9      142.88      129.99      5.86 o 
  -9   2   9        0.72        1.87      1.27 o 
  -8   2   9      983.92      981.29     25.51 o 
  -7   2   9     1445.03     1352.63     22.19 o 
  -6   2   9      475.12      484.25     11.91 o 
  -5   2   9      675.92      657.03     18.38 o 
  -4   2   9       23.23       16.81      1.86 o 
  -3   2   9        1.04        0.46      1.08 o 
  -2   2   9      157.29      152.44      6.72 o 
  -1   2   9      196.84      215.10      6.22 o 
   0   2   9       41.46       33.68      2.46 o 
   1   2   9      489.78      572.96     10.07 o 
   2   2   9       14.17       18.06      1.98 o 
   3   2   9        0.84       -0.05      1.18 o 
   4   2   9       10.53        6.00      1.58 o 
   5   2   9        0.93        1.35      1.16 o 
   6   2   9      472.09      435.17      8.14 o 
   7   2   9       45.73       41.50      2.12 o 
   8   2   9       17.71       15.12      1.52 o 
   9   2   9      615.50      616.79      9.39 o 
  10   2   9       87.46       92.01      4.30 o 
 -13   3   9      332.84      403.91      9.07 o 
 -12   3   9       50.31       60.71      7.37 o 
 -11   3   9      225.20      226.25      8.79 o 
 -10   3   9       59.99       63.08      4.20 o 
  -9   3   9        8.89        8.01      1.57 o 
  -8   3   9       87.56       85.63      3.34 o 
  -7   3   9      398.11      362.85      8.09 o 
  -6   3   9     1059.57     1014.73     14.50 o 
  -5   3   9      160.65      152.82      6.51 o 
  -4   3   9      190.59      176.98      6.86 o 
  -3   3   9     3557.41     3576.82    118.74 o 
  -2   3   9       20.79       16.19      1.92 o 
  -1   3   9       49.60       41.09      2.68 o 
   0   3   9      108.36       97.75      5.55 o 
   1   3   9        3.18        0.95      1.28 o 
   2   3   9        0.60        1.02      1.96 o 
   3   3   9        6.45        4.87      1.27 o 
   4   3   9        0.18       -0.62      0.88 o 
   5   3   9      308.25      293.06      7.07 o 
   6   3   9        6.94        7.07      1.71 o 
   7   3   9       44.35       47.47      2.87 o 
   8   3   9        0.84        0.84      0.94 o 
   9   3   9       69.77       64.32      2.68 o 
  10   3   9       25.91       30.22      3.14 o 
 -11   4   9       87.83       92.10      5.65 o 
 -10   4   9       12.40       10.88      5.76 o 
  -9   4   9       14.24       11.37      2.31 o 
  -8   4   9       77.92       72.32      4.17 o 
  -7   4   9      414.40      437.79     10.73 o 
  -6   4   9       12.06       13.69      2.53 o 
  -5   4   9      259.66      234.69     11.82 o 
  -4   4   9       15.67       15.00      2.26 o 
  -3   4   9        0.47       -0.01      1.11 o 
  -2   4   9        7.66        9.27      1.62 o 
  -1   4   9        5.45        7.85      1.11 o 
   0   4   9       67.33       68.04      3.20 o 
   1   4   9      388.89      363.61      9.96 o 
   2   4   9       36.04       29.99      2.27 o 
   3   4   9      110.62      104.63      7.46 o 
   4   4   9       50.40       46.45      3.48 o 
   5   4   9       77.58       75.67      4.18 o 
   6   4   9       13.32        9.90      3.09 o 
   7   4   9        9.77        7.60      1.75 o 
   8   4   9        3.29        2.02      0.85 o 
  -9   5   9      273.44      290.18     25.96 o 
  -8   5   9       28.23       27.06      2.62 o 
  -7   5   9       40.93       40.40      3.29 o 
  -6   5   9       73.77       67.23      3.01 o 
  -5   5   9      122.12      128.88      4.68 o 
  -4   5   9        8.28       10.40      1.78 o 
  -3   5   9       25.95       34.34      3.02 o 
  -2   5   9        3.66        4.03      1.43 o 
  -1   5   9       99.87       96.31      4.84 o 
   0   5   9        2.71        1.81      1.22 o 
   1   5   9       51.48       46.91      2.76 o 
   2   5   9       23.80       19.77      1.58 o 
   3   5   9        0.18        0.64      1.92 o 
   4   5   9      156.82      175.62      6.74 o 
   5   5   9        0.38       -0.69      1.03 o 
   6   5   9       31.75       26.01      2.94 o 
  -3   6   9       10.21       13.99      1.65 o 
  -2   6   9      112.77      123.29      4.40 o 
  -1   6   9        5.75        6.29      1.03 o 
   0   6   9       65.33       79.86      5.67 o 
 -14   0  10        1.55       -1.84      1.84 o 
 -13   0  10      738.34      817.90     24.60 o 
 -12   0  10      973.38     1027.38     30.53 o 
 -11   0  10       16.07       17.88      4.55 o 
 -10   0  10     2177.90     2120.97    141.63 o 
  -9   0  10      100.97      108.78     11.27 o 
  -8   0  10      582.66      526.68     17.51 o 
  -7   0  10       52.90       51.99      3.94 o 
  -6   0  10      757.51      788.74     15.77 o 
  -5   0  10     1914.86     1895.82     32.73 o 
  -4   0  10      228.75      209.60     10.04 o 
  -3   0  10      729.97      805.99     28.89 o 
  -2   0  10       18.92       10.04      3.42 o 
  -1   0  10     1028.01     1181.83     36.91 o 
   0   0  10     1503.37     1606.16     27.62 o 
   1   0  10      477.02      528.92     13.69 o 
   2   0  10     1827.82     1908.01     27.02 o 
   3   0  10      683.12      634.66     13.74 o 
   4   0  10     4441.91     4432.56     64.56 o 
   5   0  10      773.74      765.31     19.74 o 
   6   0  10       18.93       25.69      2.74 o 
   7   0  10      152.91      124.63      5.58 o 
   8   0  10        0.91        2.72      1.93 o 
   9   0  10       51.84       50.33      5.62 o 
  10   0  10      144.12      155.98      6.37 o 
  11   0  10      488.73      491.13     43.39 o 
 -14   1  10      784.72      873.26     12.84 o 
 -13   1  10        5.91        4.30      1.49 o 
 -12   1  10      444.10      443.98     12.93 o 
 -11   1  10      684.82      707.68     17.93 o 
 -10   1  10       42.11       44.44      3.44 o 
  -9   1  10      134.18      125.10      4.78 o 
  -8   1  10      572.08      523.89     19.75 o 
  -7   1  10     1085.23     1051.80     21.82 o 
  -6   1  10      855.38      896.81     41.44 o 
  -5   1  10       41.54       33.39      3.97 o 
  -4   1  10      502.58      489.44     23.60 o 
  -3   1  10       96.05       82.29      6.27 o 
  -2   1  10      308.18      301.05     20.41 o 
  -1   1  10       20.09       10.87      1.83 o 
   0   1  10     1345.24     1374.76     18.22 o 
   1   1  10      634.36      622.04     11.22 o 
   2   1  10       29.67       30.42      2.51 o 
   3   1  10      546.67      483.73     10.85 o 
   4   1  10        8.11        2.99      1.87 o 
   5   1  10      168.74      146.32      9.92 o 
   6   1  10     1448.89     1338.40     14.47 o 
   7   1  10       12.13       11.41      1.08 o 
   8   1  10      971.34      953.26     14.65 o 
   9   1  10       18.17       20.47      1.89 o 
  10   1  10      156.15      164.57      5.10 o 
  11   1  10      417.18      472.54      8.12 o 
 -13   2  10      350.10      354.77      7.62 o 
 -12   2  10      457.99      502.93      9.32 o 
 -11   2  10        9.50       11.60      2.27 o 
 -10   2  10      290.82      291.81      9.04 o 
  -9   2  10      168.50      165.30      5.89 o 
  -8   2  10       32.08       27.02      1.82 o 
  -7   2  10      159.81      165.85      8.89 o 
  -6   2  10      617.45      568.08     34.83 o 
  -5   2  10      959.92      935.45     24.01 o 
  -4   2  10      305.40      324.44     13.13 o 
  -3   2  10      430.92      427.84     17.81 o 
  -2   2  10      119.18      131.13      8.64 o 
  -1   2  10      505.44      617.28     14.98 o 
   0   2  10      212.45      170.52      5.75 o 
   1   2  10      461.36      514.83     10.80 o 
   2   2  10      179.84      138.27      4.99 o 
   3   2  10      113.65      100.28      5.27 o 
   4   2  10      408.05      362.12     10.77 o 
   5   2  10      290.11      274.14      6.28 o 
   6   2  10       91.88       78.01      3.51 o 
   7   2  10      126.98      130.14      5.73 o 
   8   2  10      175.06      178.65      4.79 o 
   9   2  10        1.70        2.90      0.94 o 
  10   2  10      219.87      254.07      5.74 o 
 -12   3  10       83.16       88.30      4.58 o 
 -11   3  10       94.61       79.88     12.26 o 
 -10   3  10        0.84       -0.47      1.43 o 
  -9   3  10       65.80       59.39      4.02 o 
  -8   3  10        9.92        9.18      1.34 o 
  -7   3  10      259.06      229.84      5.44 o 
  -6   3  10       62.08       60.45      2.47 o 
  -5   3  10      156.41      126.72      7.96 o 
  -4   3  10     1450.07     1349.80     24.85 o 
  -3   3  10       50.24       44.01      3.97 o 
  -2   3  10      388.15      373.15     11.44 o 
  -1   3  10      713.47      696.15     14.97 o 
   0   3  10        3.26        2.91      1.61 o 
   1   3  10      603.11      576.96     25.23 o 
   2   3  10      259.55      252.70      6.60 o 
   3   3  10      270.30      294.69      5.62 o 
   4   3  10      697.77      680.54     12.89 o 
   5   3  10        1.92        0.33      1.41 o 
   6   3  10      170.52      173.93      6.57 o 
   7   3  10      120.01      123.28      5.19 o 
   8   3  10       32.54       32.07      2.01 o 
   9   3  10      115.87      124.63      4.99 o 
 -11   4  10      330.85      382.83      8.74 o 
 -10   4  10      191.39      219.48      6.23 o 
  -9   4  10      125.39      124.89      6.27 o 
  -8   4  10      865.86      857.12     17.59 o 
  -7   4  10     1346.98     1349.19     32.21 o 
  -6   4  10       45.33       40.72      2.83 o 
  -5   4  10       80.74       76.78      4.91 o 
  -4   4  10       21.96       21.90      2.57 o 
  -3   4  10      299.57      286.85      7.93 o 
  -2   4  10      425.86      442.52     11.43 o 
  -1   4  10      696.38      653.26     11.50 o 
   0   4  10      521.95      489.42      9.04 o 
   1   4  10      107.48       91.58      3.73 o 
   2   4  10      375.45      341.14      8.35 o 
   3   4  10      143.29      136.27      5.04 o 
   4   4  10        6.58        9.70      1.72 o 
   5   4  10      204.47      217.12      7.82 o 
   6   4  10      131.32      144.27      5.20 o 
   7   4  10      437.73      498.32      9.31 o 
  -8   5  10       32.29       26.05      3.44 o 
  -7   5  10       22.21       21.13      1.91 o 
  -6   5  10       92.75      100.87      3.24 o 
  -5   5  10       94.42       92.62      4.73 o 
  -4   5  10      275.70      283.50      8.16 o 
  -3   5  10        0.30       -1.12      1.25 o 
  -2   5  10      297.63      301.87      8.61 o 
  -1   5  10      410.22      424.55     14.33 o 
   0   5  10       16.22       14.54      1.99 o 
   1   5  10      134.65      140.82      4.55 o 
   2   5  10       69.11       70.87      3.52 o 
   3   5  10      217.17      221.47     15.33 o 
   4   5  10      352.64      417.85     30.26 o 
   5   5  10       18.94       18.80      2.63 o 
 -14   1  11        2.13        2.20      0.79 o 
 -13   1  11      191.91      200.77      6.04 o 
 -12   1  11        8.26        6.06      1.76 o 
 -11   1  11        1.37        1.36      3.10 o 
 -10   1  11        1.37        2.17      1.58 o 
  -9   1  11       17.47       14.95      1.78 o 
  -8   1  11       51.74       51.18      5.00 o 
  -7   1  11      362.29      323.24     12.46 o 
  -6   1  11        0.23        2.31      1.45 o 
  -5   1  11      245.97      232.70      8.18 o 
  -4   1  11       44.29       48.65      8.49 o 
  -3   1  11       38.18       45.42      4.91 o 
  -2   1  11      402.21      384.10     23.00 o 
  -1   1  11       24.13       25.08      2.62 o 
   0   1  11        0.37        0.48      0.88 o 
   1   1  11     1143.56     1235.83     16.17 o 
   2   1  11        3.99        4.24      1.02 o 
   3   1  11      186.56      174.55      6.22 o 
   4   1  11       50.91       50.00      3.40 o 
   5   1  11       46.03       40.20      1.99 o 
   6   1  11      299.12      286.57      6.79 o 
   7   1  11       10.27       12.57      1.99 o 
   8   1  11      197.23      189.69      6.46 o 
   9   1  11        0.67        0.35      0.94 o 
  10   1  11        3.14        6.39      1.44 o 
 -13   2  11        0.99        2.21      0.79 o 
 -12   2  11        6.99        3.49      1.08 o 
 -11   2  11      170.17      162.35      5.35 o 
 -10   2  11      187.69      170.33      5.72 o 
  -9   2  11      101.79       80.75      4.11 o 
  -8   2  11       74.19       63.87      2.94 o 
  -7   2  11      142.93      138.00      5.47 o 
  -6   2  11       77.67       77.74      6.79 o 
  -5   2  11        5.54        6.17      2.21 o 
  -4   2  11      199.84      182.56     10.02 o 
  -3   2  11       65.39       65.67      6.34 o 
  -2   2  11        0.36        0.96      1.87 o 
  -1   2  11     1109.02     1107.81     60.83 o 
   0   2  11       62.61       64.83      3.65 o 
   1   2  11      837.23      903.51     15.55 o 
   2   2  11      163.68      154.73      5.42 o 
   3   2  11        0.84        0.34      1.30 o 
   4   2  11      106.23      106.86      3.54 o 
   5   2  11        4.05        1.57      1.01 o 
   6   2  11      364.41      351.57      9.72 o 
   7   2  11       67.93       64.51      3.93 o 
   8   2  11       97.41       96.13      4.44 o 
   9   2  11       27.80       28.18      2.71 o 
  10   2  11        5.66        6.54      1.61 o 
 -12   3  11      170.10      192.73      8.75 o 
 -11   3  11        2.24        2.85      1.02 o 
 -10   3  11      122.56      115.01      5.13 o 
  -9   3  11        2.00       -0.61      1.54 o 
  -8   3  11        2.81        3.04      1.05 o 
  -7   3  11      104.89      108.71      3.73 o 
  -6   3  11      802.57      823.32     12.52 o 
  -5   3  11     3695.38     3715.29     35.25 o 
  -4   3  11      390.81      354.61      7.89 o 
  -3   3  11      167.70      143.60      9.21 o 
  -2   3  11       55.11       44.24      5.11 o 
  -1   3  11        9.46        6.73      1.69 o 
   0   3  11        0.88       -0.24      1.58 o 
   1   3  11        3.29        1.39      1.02 o 
   2   3  11      268.45      249.37      5.97 o 
   3   3  11      761.89      730.33     10.67 o 
   4   3  11        2.75        1.35      1.22 o 
   5   3  11       79.59       79.89      4.50 o 
   6   3  11      126.81      127.58      4.59 o 
   7   3  11       25.82       29.01      2.65 o 
   8   3  11       65.21       73.21      3.30 o 
 -10   4  11       77.20       73.75      3.38 o 
  -9   4  11        2.24        1.98      1.42 o 
  -8   4  11       14.19       16.61      2.95 o 
  -7   4  11      278.40      272.06      6.79 o 
  -6   4  11       50.59       46.54      3.77 o 
  -5   4  11        9.83        6.46      1.30 o 
  -4   4  11      276.40      269.51      7.36 o 
  -3   4  11      188.54      180.28      6.99 o 
  -2   4  11      331.64      319.72      7.98 o 
  -1   4  11      360.85      365.94      8.59 o 
   0   4  11        1.50        2.53      1.33 o 
   1   4  11       46.68       39.64      2.74 o 
   2   4  11       82.82       81.29      3.87 o 
   3   4  11       18.09       14.05      1.70 o 
   4   4  11        2.41        1.16      0.87 o 
   5   4  11       16.89       18.08      1.96 o 
   6   4  11       39.51       44.01      2.23 o 
   7   4  11        7.64        8.24      1.42 o 
  -8   5  11       66.30       72.37      5.06 o 
  -7   5  11       89.40       83.33      5.23 o 
  -6   5  11       92.82       90.37      3.34 o 
  -5   5  11        7.51        3.63      0.95 o 
  -4   5  11        2.45        2.69      1.38 o 
  -3   5  11        4.44        7.88      1.66 o 
  -2   5  11        0.51        1.66      1.23 o 
  -1   5  11       18.86       17.18      2.10 o 
   0   5  11        5.60        6.03      1.56 o 
   1   5  11       53.98       50.98      2.28 o 
   2   5  11        0.20       -0.67      1.04 o 
   3   5  11       54.23       52.88      4.71 o 
   4   5  11        0.96       -1.48      1.56 o 
 -14   0  12      305.33      331.54     11.57 o 
 -13   0  12      152.44      151.98      8.99 o 
 -12   0  12      881.88      949.95     28.56 o 
 -11   0  12        3.35       -0.64      2.89 o 
 -10   0  12       12.04        5.31      2.58 o 
  -9   0  12     1769.64     1618.10     30.06 o 
  -8   0  12      356.45      312.82      9.49 o 
  -7   0  12      393.73      419.68     21.69 o 
  -6   0  12     1479.05     1523.01     30.10 o 
  -5   0  12       30.65       26.50      3.34 o 
  -4   0  12     1246.41     1352.48     43.63 o 
  -3   0  12     1728.88     1688.93     50.61 o 
  -2   0  12      183.70      176.53     14.38 o 
  -1   0  12     1340.26     1412.67     45.65 o 
   0   0  12      113.43      113.04     11.52 o 
   1   0  12     1142.18     1207.00     41.62 o 
   2   0  12      267.44      240.82      9.98 o 
   3   0  12       76.79       79.13      5.76 o 
   4   0  12      280.12      263.31     11.67 o 
   5   0  12        0.97        0.79      1.63 o 
   6   0  12       93.71       72.72      5.30 o 
   7   0  12        3.13        2.49      1.37 o 
   8   0  12      202.15      193.26     10.77 o 
   9   0  12       54.23       60.42      5.57 o 
  10   0  12      764.76      806.25     20.49 o 
 -14   1  12        2.77       -0.77      1.38 o 
 -13   1  12       96.46      100.36      4.03 o 
 -12   1  12      304.21      333.65      8.62 o 
 -11   1  12      281.87      275.24      8.24 o 
 -10   1  12     2040.43     1982.68     28.44 o 
  -9   1  12      286.72      263.50      7.37 o 
  -8   1  12      566.68      568.88      8.58 o 
  -7   1  12     1465.15     1400.61     52.69 o 
  -6   1  12        7.90       11.96      8.84 o 
  -5   1  12      503.49      481.35     12.65 o 
  -4   1  12        2.53        0.68      1.60 o 
  -3   1  12     1572.12     1519.93     34.00 o 
  -2   1  12     1046.10     1142.19     28.68 o 
  -1   1  12       21.77       23.68      3.94 o 
   0   1  12      273.97      263.46      7.76 o 
   1   1  12      992.84     1058.57     15.14 o 
   2   1  12      693.38      665.99     11.75 o 
   3   1  12      302.59      281.45      8.19 o 
   4   1  12      207.36      181.46      4.36 o 
   5   1  12      584.86      552.42      9.74 o 
   6   1  12      171.93      153.31      5.35 o 
   7   1  12      363.48      363.04     13.55 o 
   8   1  12      204.18      207.07      8.14 o 
   9   1  12        0.40        2.91      1.79 o 
  10   1  12       93.27      107.55      4.65 o 
 -13   2  12       50.65       51.45      2.85 o 
 -12   2  12      416.34      432.99     11.28 o 
 -11   2  12      620.37      649.89     11.19 o 
 -10   2  12       33.71       31.08      2.22 o 
  -9   2  12      756.54      690.55     11.19 o 
  -8   2  12       78.28       77.02      3.24 o 
  -7   2  12        2.74        4.02      1.01 o 
  -6   2  12      576.86      542.74     15.89 o 
  -5   2  12      578.13      564.42     28.46 o 
  -4   2  12     1674.63     1634.27     35.38 o 
  -3   2  12     1466.07     1414.54     33.77 o 
  -2   2  12       92.85       78.29      7.24 o 
  -1   2  12     1033.66      975.86     27.43 o 
   0   2  12        3.40        7.98      2.13 o 
   1   2  12      174.61      160.54      5.55 o 
   2   2  12        5.76        5.97      1.21 o 
   3   2  12      400.11      356.11      6.64 o 
   4   2  12      685.00      685.01     10.04 o 
   5   2  12        8.75        2.72      1.61 o 
   6   2  12      282.23      271.86      8.17 o 
   7   2  12      330.62      331.93      8.70 o 
   8   2  12      317.26      323.07      9.74 o 
   9   2  12      302.42      322.36      8.28 o 
 -12   3  12        5.65        5.41      1.30 o 
 -11   3  12       45.10       33.94      2.37 o 
 -10   3  12      140.41      168.36      6.18 o 
  -9   3  12        9.45        3.78      1.77 o 
  -8   3  12      245.21      244.88      6.01 o 
  -7   3  12       14.96       15.53      1.65 o 
  -6   3  12      304.82      291.01      6.87 o 
  -5   3  12      525.80      516.72      8.56 o 
  -4   3  12        7.70        9.51      1.12 o 
  -3   3  12      315.60      310.19      6.51 o 
  -2   3  12      419.48      401.50     11.28 o 
  -1   3  12       14.48       13.50      1.32 o 
   0   3  12      263.15      248.86      5.44 o 
   1   3  12       19.66       22.16      1.90 o 
   2   3  12       93.48       72.52      3.40 o 
   3   3  12       41.66       27.36      2.51 o 
   4   3  12       13.48        5.11      1.10 o 
   5   3  12      137.94      128.71      4.67 o 
   6   3  12        8.89       12.30      1.70 o 
   7   3  12       40.04       47.24      2.76 o 
   8   3  12       60.76       75.75      5.36 o 
 -10   4  12       75.31       85.13      3.32 o 
  -9   4  12       44.14       32.90      2.43 o 
  -8   4  12       36.17       37.81      2.36 o 
  -7   4  12      178.07      165.16      4.54 o 
  -6   4  12       16.66       18.23      1.65 o 
  -5   4  12       93.86       92.25      3.62 o 
  -4   4  12       22.97       19.63      1.95 o 
  -3   4  12      378.84      371.72     10.19 o 
  -2   4  12      770.90      774.60     13.11 o 
  -1   4  12        3.57        1.54      1.07 o 
   0   4  12       61.69       50.59      3.06 o 
   1   4  12      624.60      603.91     10.98 o 
   2   4  12      226.19      220.61      8.68 o 
   3   4  12       55.22       60.73      4.56 o 
   4   4  12       58.73       69.66      3.50 o 
   5   4  12       29.31       29.44      2.09 o 
   6   4  12      295.08      348.20     15.29 o 
  -7   5  12       28.87       27.87      3.32 o 
  -6   5  12       50.64       47.37      2.19 o 
  -5   5  12      346.16      365.66      6.94 o 
  -4   5  12       65.34       64.79      2.89 o 
  -3   5  12       28.75       30.93      3.00 o 
  -2   5  12        1.80        2.67      1.12 o 
  -1   5  12      179.60      187.87      9.55 o 
   0   5  12      912.23     1007.01     11.88 o 
   1   5  12       71.21       64.54      3.13 o 
   2   5  12      185.46      202.68      6.83 o 
   3   5  12      106.74      102.85      5.85 o 
 -13   1  13       31.68       29.05      2.89 o 
 -12   1  13       29.14       25.24      2.55 o 
 -11   1  13       10.10        6.26      1.53 o 
 -10   1  13       19.42       21.26      2.40 o 
  -9   1  13      164.90      147.71      6.12 o 
  -8   1  13      341.54      305.20      6.10 o 
  -7   1  13        4.30        3.91      1.21 o 
  -6   1  13        4.32        1.52      1.50 o 
  -5   1  13      112.74      114.58      6.09 o 
  -4   1  13      140.14      143.38      7.59 o 
  -3   1  13       23.66       23.27      3.88 o 
  -2   1  13       83.70       64.55      6.55 o 
  -1   1  13      212.51      233.73     12.57 o 
   0   1  13       89.06       88.23      5.32 o 
   1   1  13      258.32      245.77      7.47 o 
   2   1  13       31.25       32.23      2.79 o 
   3   1  13       20.56       20.78      1.65 o 
   4   1  13      262.55      253.28      6.40 o 
   5   1  13        2.69        2.25      1.70 o 
   6   1  13       69.95       71.46      4.10 o 
   7   1  13       44.70       42.12      3.79 o 
   8   1  13       61.30       54.97      3.87 o 
   9   1  13       71.00       75.72      3.72 o 
 -12   2  13        1.65        1.13      1.10 o 
 -11   2  13       23.98       26.64      2.10 o 
 -10   2  13       16.11       13.25      2.41 o 
  -9   2  13       61.36       59.28      2.71 o 
  -8   2  13      684.83      612.69     10.51 o 
  -7   2  13       87.81       88.93      3.37 o 
  -6   2  13      291.18      279.78      5.78 o 
  -5   2  13      163.94      170.30      4.19 o 
  -4   2  13      150.18      153.66      9.67 o 
  -3   2  13     1144.96     1101.95     29.81 o 
  -2   2  13       47.39       38.51      5.37 o 
  -1   2  13       62.73       54.44      6.05 o 
   0   2  13      125.78      101.17      3.99 o 
   1   2  13       31.45       28.33      1.81 o 
   2   2  13        2.80        3.24      0.94 o 
   3   2  13       68.64       69.41      3.32 o 
   4   2  13        3.71        3.43      1.68 o 
   5   2  13      262.30      240.94      6.70 o 
   6   2  13      111.37      107.65      4.78 o 
   7   2  13       20.22       19.03      2.47 o 
   8   2  13      462.56      464.83     14.43 o 
 -11   3  13        0.36        2.28      1.18 o 
 -10   3  13       89.47       87.74      4.09 o 
  -9   3  13       13.70       14.61      1.99 o 
  -8   3  13       13.23       11.96      2.00 o 
  -7   3  13       40.22       36.66      2.38 o 
  -6   3  13        5.46        5.80      1.26 o 
  -5   3  13      675.44      695.95     11.91 o 
  -4   3  13      205.57      201.64      5.56 o 
  -3   3  13      528.65      518.69      9.31 o 
  -2   3  13       86.29       76.79      3.80 o 
  -1   3  13       21.87       18.90      1.78 o 
   0   3  13        0.83        0.14      0.90 o 
   1   3  13       16.21       13.40      1.36 o 
   2   3  13        4.43        0.41      2.05 o 
   3   3  13      281.74      249.87     12.30 o 
   4   3  13      264.00      246.76      7.58 o 
   5   3  13       60.29       51.13      3.15 o 
   6   3  13        0.63        0.01      1.26 o 
   7   3  13       23.59       24.52      2.25 o 
  -9   4  13       21.47       17.39      1.67 o 
  -8   4  13      183.93      178.37      4.80 o 
  -7   4  13       17.58       15.91      1.40 o 
  -6   4  13       25.54       27.09      2.09 o 
  -5   4  13       14.93       13.37      1.45 o 
  -4   4  13        2.21        0.01      1.37 o 
  -3   4  13      620.81      657.85     11.57 o 
  -2   4  13      156.41      167.72      5.49 o 
  -1   4  13       64.11       65.54      3.41 o 
   0   4  13        1.53        1.41      0.96 o 
   1   4  13       20.68       18.70      1.82 o 
   2   4  13       17.96       14.11      2.31 o 
   3   4  13        0.96        1.97      1.24 o 
   4   4  13       60.71       56.46      3.65 o 
   5   4  13      122.25      123.14      4.73 o 
  -6   5  13        1.91        9.99      2.02 o 
  -5   5  13        3.30        1.20      0.75 o 
  -4   5  13       20.99       20.71      2.05 o 
  -3   5  13       12.96       13.82      1.31 o 
  -2   5  13      213.49      238.50      7.57 o 
  -1   5  13      234.36      244.93      7.55 o 
   0   5  13      100.64       99.99      3.63 o 
   1   5  13      272.83      282.33      7.41 o 
 -13   0  14       60.03       85.30      5.98 o 
 -12   0  14      135.16      147.84      9.20 o 
 -11   0  14       44.98       42.71      5.52 o 
 -10   0  14      303.10      325.51     16.02 o 
  -9   0  14        1.36        0.19      1.38 o 
  -8   0  14     1555.45     1402.72     27.47 o 
  -7   0  14     1783.69     1627.62     43.30 o 
  -6   0  14      403.80      337.30      8.39 o 
  -5   0  14     2799.80     2703.43     68.11 o 
  -4   0  14      743.18      737.88     22.12 o 
  -3   0  14       29.84       33.08      6.64 o 
  -2   0  14      206.28      166.61     15.20 o 
  -1   0  14      198.22      187.00     16.27 o 
   0   0  14     1855.17     1837.64     57.58 o 
   1   0  14     1286.74     1326.15     44.21 o 
   2   0  14       38.10       53.07      5.17 o 
   3   0  14     3280.21     3115.04     48.32 o 
   4   0  14       12.62       15.69      3.60 o 
   5   0  14      345.74      320.07     15.69 o 
   6   0  14      121.66      124.17     21.66 o 
   7   0  14       90.04       84.83      5.34 o 
   8   0  14      142.86      164.98      8.51 o 
 -13   1  14       26.62       22.43      2.14 o 
 -12   1  14       56.34       63.03      4.08 o 
 -11   1  14      343.38      357.54      8.87 o 
 -10   1  14       79.22       79.03      3.67 o 
  -9   1  14      256.73      251.20      6.17 o 
  -8   1  14      454.32      435.63      8.57 o 
  -7   1  14      377.87      350.91      6.90 o 
  -6   1  14      368.11      345.89      6.01 o 
  -5   1  14       14.57        7.29      0.88 o 
  -4   1  14      274.63      280.46     11.22 o 
  -3   1  14      119.65       94.02      8.08 o 
  -2   1  14      776.88      816.11     25.32 o 
  -1   1  14     3766.26     3742.26     65.68 o 
   0   1  14      108.91       95.88     10.69 o 
   1   1  14      760.76      714.93      8.27 o 
   2   1  14      833.83      797.19     10.12 o 
   3   1  14      117.64      108.11      4.62 o 
   4   1  14       17.31       20.31      3.00 o 
   5   1  14      231.15      228.39      7.49 o 
   6   1  14      359.60      367.45      9.10 o 
   7   1  14      454.20      442.01     11.72 o 
   8   1  14        5.16        8.14      1.50 o 
 -12   2  14      144.97      153.51      5.82 o 
 -11   2  14      141.53      127.95      4.76 o 
 -10   2  14       91.06       83.97      3.61 o 
  -9   2  14       29.36       23.77      2.24 o 
  -8   2  14      493.65      490.21     10.24 o 
  -7   2  14      126.34      117.31      3.88 o 
  -6   2  14      198.81      210.16      5.27 o 
  -5   2  14      559.79      549.86      8.21 o 
  -4   2  14        2.27        2.30      0.92 o 
  -3   2  14     1554.43     1592.68     17.27 o 
  -2   2  14      318.76      282.15      5.69 o 
  -1   2  14        6.86        8.64      2.00 o 
   0   2  14      399.77      421.46      7.78 o 
   1   2  14       46.76       39.89      3.27 o 
   2   2  14      193.04      184.39      6.01 o 
   3   2  14      129.88      128.38      5.68 o 
   4   2  14       72.21       60.69      3.96 o 
   5   2  14      652.41      640.92     10.94 o 
   6   2  14        5.90        6.49      1.67 o 
   7   2  14       77.24       81.35      4.79 o 
 -11   3  14      398.93      419.87     17.18 o 
 -10   3  14        5.49        1.90      1.19 o 
  -9   3  14      536.52      596.37     10.00 o 
  -8   3  14      252.00      256.94      7.72 o 
  -7   3  14      161.37      149.75      6.11 o 
  -6   3  14      351.60      356.49      7.83 o 
  -5   3  14       44.86       44.63      3.78 o 
  -4   3  14      568.84      577.24     11.14 o 
  -3   3  14      168.67      160.69      5.57 o 
  -2   3  14       39.12       43.01      3.41 o 
  -1   3  14      204.60      209.23      8.99 o 
   0   3  14        0.36       -2.12      2.12 o 
   1   3  14      102.09       93.43      4.30 o 
   2   3  14       12.10       22.91      2.50 o 
   3   3  14      162.69      146.98      7.61 o 
   4   3  14      163.99      150.01      5.51 o 
   5   3  14       23.87       20.40      1.86 o 
   6   3  14      178.65      205.19      7.98 o 
  -9   4  14       99.01      106.63      6.21 o 
  -8   4  14       21.65       21.23      1.83 o 
  -7   4  14      316.46      328.26     10.97 o 
  -6   4  14       12.90       15.23      1.95 o 
  -5   4  14      127.21      143.05      4.77 o 
  -4   4  14        5.97       11.80      2.06 o 
  -3   4  14        0.79        0.85      0.95 o 
  -2   4  14      254.93      273.13      7.73 o 
  -1   4  14      184.11      193.68      5.62 o 
   0   4  14      502.20      582.79      9.11 o 
   1   4  14       28.34       27.40      2.35 o 
   2   4  14      255.38      255.05      8.44 o 
   3   4  14      256.40      258.76      8.01 o 
   4   4  14        0.87        1.27      0.96 o 
  -4   5  14      217.79      246.43     14.15 o 
  -3   5  14       60.67       63.42      3.07 o 
  -2   5  14        5.14        2.84      0.88 o 
  -1   5  14       70.06       54.16      3.19 o 
 -12   1  15       23.66       28.34      5.98 o 
 -11   1  15        7.91       12.26      2.08 o 
 -10   1  15        0.13        1.49      0.92 o 
  -9   1  15      110.16       97.47      4.13 o 
  -8   1  15       74.12       92.45      4.21 o 
  -7   1  15       19.97       14.79      1.47 o 
  -6   1  15      598.97      553.12     10.01 o 
  -5   1  15      360.65      340.13      6.23 o 
  -4   1  15       91.85       90.64      3.37 o 
  -3   1  15      724.23      689.55      9.65 o 
  -2   1  15      464.94      462.19      7.40 o 
  -1   1  15      889.55      909.67     11.04 o 
   0   1  15        2.32        0.32      0.85 o 
   1   1  15       74.23       70.58      3.65 o 
   2   1  15       35.95       38.11      2.48 o 
   3   1  15       20.68       25.87      3.30 o 
   4   1  15       68.43       62.71      5.10 o 
   5   1  15      297.16      285.13     10.45 o 
   6   1  15       13.36       11.87      1.60 o 
   7   1  15       45.35       36.93      2.83 o 
 -11   2  15       27.65       22.71      2.61 o 
 -10   2  15      348.96      330.34      8.86 o 
  -9   2  15       23.68       21.85      2.04 o 
  -8   2  15       71.10       76.90      3.74 o 
  -7   2  15        2.93        4.54      1.12 o 
  -6   2  15        0.14       -0.66      1.41 o 
  -5   2  15       87.29       77.09      3.87 o 
  -4   2  15       85.77       73.79      3.83 o 
  -3   2  15       58.45       62.21      3.57 o 
  -2   2  15       40.79       39.61      2.54 o 
  -1   2  15       49.50       46.04      2.62 o 
   0   2  15      137.33      142.24      6.09 o 
   1   2  15      116.27       99.53      5.08 o 
   2   2  15        0.12       -0.82      1.17 o 
   3   2  15      165.43      160.60      6.17 o 
   4   2  15       38.62       28.42      3.25 o 
   5   2  15        0.52        2.55      1.09 o 
   6   2  15      204.34      206.16      7.01 o 
   7   2  15        2.27        3.27      1.48 o 
 -10   3  15        0.68       -1.22      1.30 o 
  -9   3  15       44.06       43.21      3.18 o 
  -8   3  15        0.07        0.10      1.22 o 
  -7   3  15       64.59       69.17      3.96 o 
  -6   3  15      833.07      831.13     14.25 o 
  -5   3  15        0.04       -0.16      1.08 o 
  -4   3  15      224.00      231.85      6.60 o 
  -3   3  15      105.10      101.61      4.34 o 
  -2   3  15       10.27        8.59      1.71 o 
  -1   3  15        2.61        2.93      1.31 o 
   0   3  15        0.25        0.35      1.91 o 
   1   3  15       98.51       94.31      5.66 o 
   2   3  15       21.41       23.48      2.95 o 
   3   3  15        3.26        6.02      1.61 o 
   4   3  15       20.23       13.48      1.89 o 
   5   3  15       30.10       28.41      2.32 o 
  -8   4  15      238.40      271.64     10.50 o 
  -7   4  15        0.34        0.87      1.40 o 
  -6   4  15        6.03        7.55      1.12 o 
  -5   4  15       78.31       81.11      3.43 o 
  -4   4  15        0.64        1.86      0.97 o 
  -3   4  15       30.71       26.69      2.57 o 
  -2   4  15       11.61        8.68      1.24 o 
  -1   4  15       38.60       34.92      1.96 o 
   0   4  15       22.28       16.07      2.13 o 
   1   4  15        4.17        3.50      1.40 o 
   2   4  15        1.42        1.91      1.41 o 
   3   4  15        8.93        9.94      2.06 o 
 -12   0  16       38.82       37.13      6.39 o 
 -11   0  16       88.02       87.19      6.72 o 
 -10   0  16       79.92       80.47      6.90 o 
  -9   0  16      122.47      119.69      8.71 o 
  -8   0  16       94.89      101.75      8.71 o 
  -7   0  16      295.20      283.80      8.87 o 
  -6   0  16      431.98      399.56     10.84 o 
  -5   0  16       59.63       52.25      3.24 o 
  -4   0  16       60.65       54.18      2.95 o 
  -3   0  16       22.33       20.79      1.93 o 
  -2   0  16        0.36        1.42      1.35 o 
  -1   0  16       22.87       34.08      5.07 o 
   0   0  16      354.79      377.52     13.15 o 
   1   0  16     5634.57     5583.68     78.69 o 
   2   0  16      471.48      455.29     19.98 o 
   3   0  16        0.89       -1.89      2.25 o 
   4   0  16      570.41      574.08     21.38 o 
   5   0  16       64.54       68.88      6.25 o 
   6   0  16       30.84       28.10      3.58 o 
 -12   1  16       74.62       32.43      4.41 o 
 -11   1  16       15.95        6.34      1.09 o 
 -10   1  16      201.46      200.90      8.83 o 
  -9   1  16       12.00       17.30      1.66 o 
  -8   1  16       36.17       29.16      2.22 o 
  -7   1  16      168.64      178.93      5.39 o 
  -6   1  16       68.19       57.95      3.12 o 
  -5   1  16      543.54      527.56      9.71 o 
  -4   1  16      505.09      459.89      8.22 o 
  -3   1  16      486.14      478.50      8.40 o 
  -2   1  16      266.92      259.62      5.94 o 
  -1   1  16      111.47      117.31      3.66 o 
   0   1  16      139.64      124.20      4.10 o 
   1   1  16      207.64      185.02      7.35 o 
   2   1  16       91.74       88.72      4.17 o 
   3   1  16      798.26      788.23     18.87 o 
   4   1  16       82.47       79.53      5.12 o 
   5   1  16      251.25      246.83      8.44 o 
   6   1  16      101.20      109.38      3.90 o 
 -10   2  16      160.90      155.24     11.06 o 
  -9   2  16      391.47      411.41     11.45 o 
  -8   2  16      100.42       87.51      5.89 o 
  -7   2  16        3.07        4.36      1.42 o 
  -6   2  16      612.29      676.42     13.91 o 
  -5   2  16       12.94       14.90      2.12 o 
  -4   2  16      232.01      223.46      7.60 o 
  -3   2  16      427.58      429.76     10.80 o 
  -2   2  16       23.15       17.56      1.96 o 
  -1   2  16      808.94      797.30     13.18 o 
   0   2  16      168.70      156.25      6.24 o 
   1   2  16      254.69      249.77      6.91 o 
   2   2  16      140.97      142.15      4.98 o 
   3   2  16        3.90        1.92      1.41 o 
   4   2  16      393.40      439.95     11.98 o 
   5   2  16        0.21        0.66      1.10 o 
   6   2  16       22.88       27.31      3.19 o 
  -9   3  16      157.97      175.52     13.74 o 
  -8   3  16      184.02      180.05      6.99 o 
  -7   3  16      563.53      603.64     15.93 o 
  -6   3  16        7.81        9.43      1.68 o 
  -5   3  16      399.19      419.98      8.69 o 
  -4   3  16       85.79       88.15      3.90 o 
  -3   3  16      141.47      147.96      6.02 o 
  -2   3  16      255.08      264.59      8.40 o 
  -1   3  16        7.27        5.17      1.99 o 
   0   3  16      409.89      438.27     12.36 o 
   1   3  16        9.78       10.84      1.55 o 
   2   3  16      201.87      237.56      8.22 o 
   3   3  16      189.30      190.18      6.79 o 
   4   3  16       45.87       34.79      4.34 o 
  -7   4  16      182.65      196.02      8.56 o 
  -6   4  16      458.51      525.11     11.43 o 
  -5   4  16       49.27       55.08      3.48 o 
  -4   4  16      382.72      387.61      8.24 o 
  -3   4  16      431.44      470.35      9.31 o 
  -2   4  16      343.53      361.73      9.55 o 
  -1   4  16      181.28      179.03      6.47 o 
   0   4  16       47.97       39.31      3.64 o 
   1   4  16       81.85       94.21      4.29 o 
 -11   1  17        7.01        4.85      1.42 o 
 -10   1  17       13.59       12.59      1.96 o 
  -9   1  17       27.53       24.27      1.77 o 
  -8   1  17      124.66      116.55      4.64 o 
  -7   1  17        0.77        1.82      1.15 o 
  -6   1  17        0.97        0.23      1.16 o 
  -5   1  17       51.68       40.82      2.37 o 
  -4   1  17       62.99       54.71      2.51 o 
  -3   1  17        0.04       -0.24      0.90 o 
  -2   1  17        2.91        3.16      0.90 o 
  -1   1  17       17.95       15.96      1.59 o 
   0   1  17        5.11        6.45      1.16 o 
   1   1  17      171.66      173.34      6.85 o 
   2   1  17      229.99      228.07      9.23 o 
   3   1  17      709.72      707.04     16.43 o 
   4   1  17       76.48       77.63      4.57 o 
   5   1  17       71.82       77.00      3.29 o 
 -10   2  17      174.24      162.71      7.77 o 
  -9   2  17        4.82        3.94      1.33 o 
  -8   2  17       34.45       35.83      3.34 o 
  -7   2  17        0.26        0.18      1.18 o 
  -6   2  17       12.14        7.56      1.59 o 
  -5   2  17       67.91       68.13      4.05 o 
  -4   2  17      660.26      689.78     13.90 o 
  -3   2  17       36.78       28.05      2.67 o 
  -2   2  17      113.49       99.41      4.76 o 
  -1   2  17      407.39      369.43      9.42 o 
   0   2  17       62.38       54.05      3.10 o 
   1   2  17       34.64       31.15      2.32 o 
   2   2  17        8.66       10.83      1.37 o 
   3   2  17        3.67        5.00      2.98 o 
   4   2  17        0.23        0.83      1.19 o 
   5   2  17      123.34      130.26      4.79 o 
  -9   3  17       38.92       43.97      3.88 o 
  -8   3  17       96.53       98.82      4.64 o 
  -7   3  17       20.94       21.36      2.50 o 
  -6   3  17      191.12      217.44      6.32 o 
  -5   3  17       27.12       27.59      2.41 o 
  -4   3  17        0.37        3.13      1.23 o 
  -3   3  17      105.10      106.63      5.09 o 
  -2   3  17       64.45       61.18      4.92 o 
  -1   3  17        4.61        6.07      4.16 o 
   0   3  17       87.11       81.85      3.86 o 
   1   3  17       33.63       36.53      2.58 o 
   2   3  17        6.78        7.51      1.45 o 
   3   3  17       31.22       37.71      3.76 o 
  -5   4  17       30.84       34.21      3.65 o 
  -4   4  17      495.96      539.39     16.40 o 
  -3   4  17       17.49       19.25      2.66 o 
  -2   4  17       31.04       30.90      2.33 o 
  -1   4  17      311.58      382.60      9.82 o 
 -11   0  18       12.64        9.81      2.48 o 
 -10   0  18      131.03      108.06      7.89 o 
  -9   0  18      296.38      286.45     14.13 o 
  -8   0  18       23.73       31.58      5.06 o 
  -7   0  18        8.52       10.14      2.21 o 
  -6   0  18      941.35      967.39     17.45 o 
  -5   0  18       81.79       89.52      4.12 o 
  -4   0  18       61.36       59.54      4.85 o 
  -3   0  18        3.74        2.13      2.86 o 
  -2   0  18       84.05       89.53      6.20 o 
  -1   0  18       26.60       29.82      2.95 o 
   0   0  18       35.41       33.07      2.99 o 
   1   0  18      105.36       93.74      5.86 o 
   2   0  18       30.66       29.05      3.17 o 
   3   0  18      618.96      603.92     20.56 o 
   4   0  18      287.67      296.98     12.42 o 
   5   0  18       14.66       20.85      2.84 o 
 -10   1  18      240.94      213.14      7.34 o 
  -9   1  18       49.19       50.86      4.37 o 
  -8   1  18      643.84      679.54     12.08 o 
  -7   1  18        9.18       10.79      1.62 o 
  -6   1  18      356.65      405.92      8.93 o 
  -5   1  18        0.84        1.95      0.92 o 
  -4   1  18      136.38      142.54      3.90 o 
  -3   1  18      361.80      380.10      6.59 o 
  -2   1  18      350.05      362.70      6.92 o 
  -1   1  18      112.50      121.28      3.86 o 
   0   1  18      123.64      120.63      5.53 o 
   1   1  18        5.74        4.86      1.54 o 
   2   1  18       28.87       34.11      3.34 o 
   3   1  18      605.17      619.43     14.39 o 
   4   1  18      203.40      214.67      5.49 o 
  -9   2  18      156.51      144.81      5.42 o 
  -8   2  18      139.28      161.78      6.40 o 
  -7   2  18      506.86      575.16     14.94 o 
  -6   2  18      106.89      108.49      4.01 o 
  -5   2  18      283.18      301.61      7.18 o 
  -4   2  18      409.24      447.70     13.47 o 
  -3   2  18      276.92      259.62      6.65 o 
  -2   2  18      983.10     1022.42     19.68 o 
  -1   2  18       14.55       19.09      2.10 o 
   0   2  18       89.62       92.21      4.38 o 
   1   2  18      239.64      249.53      5.93 o 
   2   2  18       62.17       69.69      4.15 o 
   3   2  18       23.59       27.09      2.43 o 
  -7   3  18        0.04        3.58      1.30 o 
  -6   3  18      186.97      196.60      6.80 o 
  -5   3  18      117.07      128.24      4.47 o 
  -4   3  18      198.02      226.53      6.14 o 
  -3   3  18      324.89      375.00     12.89 o 
  -2   3  18        8.47        5.08      2.31 o 
  -1   3  18      456.63      496.26      9.58 o 
   0   3  18      181.78      182.54      5.14 o 
   1   3  18      147.11      127.13      4.78 o 
  -9   1  19        8.71        4.88      1.46 o 
  -8   1  19       58.03       55.89      3.14 o 
  -7   1  19        0.37        1.28      1.18 o 
  -6   1  19       29.03       29.24      2.24 o 
  -5   1  19      305.36      326.96      6.10 o 
  -4   1  19      123.21      129.81      3.77 o 
  -3   1  19       83.55       81.79      3.35 o 
  -2   1  19      205.56      218.85      5.48 o 
  -1   1  19       59.11       57.50      2.90 o 
   0   1  19       74.89       76.99      3.95 o 
   1   1  19       84.39       81.22      3.92 o 
   2   1  19        3.18        2.44      0.95 o 
   3   1  19      229.49      233.94      7.18 o 
  -8   2  19        0.31        0.61      0.96 o 
  -7   2  19       25.15       22.68      2.40 o 
  -6   2  19       53.43       54.79      4.51 o 
  -5   2  19        7.48       10.17      1.37 o 
  -4   2  19       23.96       22.69      1.83 o 
  -3   2  19       94.11       89.20      5.11 o 
  -2   2  19        0.71       -1.10      1.60 o 
  -1   2  19       21.06       24.08      2.77 o 
   0   2  19        9.70        8.06      1.33 o 
   1   2  19       43.16       42.95      3.17 o 
   2   2  19      105.38      106.02      6.34 o 
  -5   3  19        0.12       -0.78      0.81 o 
  -4   3  19       10.62       10.06      1.30 o 
  -3   3  19       41.92       49.85      3.22 o 
  -2   3  19      321.22      370.45      9.18 o 
  -1   3  19      223.04      260.73      9.76 o 
  -9   0  20      252.34      254.75     10.40 o 
  -8   0  20     1824.92     2025.76     43.76 o 
  -7   0  20        0.90        0.03      2.17 o 
  -6   0  20     1004.68     1108.54     30.27 o 
  -5   0  20      101.25      103.85      5.86 o 
  -4   0  20      303.26      324.73     13.31 o 
  -3   0  20      386.91      446.02     20.55 o 
  -2   0  20       16.80       14.72      2.41 o 
  -1   0  20      567.45      609.09     14.05 o 
   0   0  20     1022.32     1101.03     37.64 o 
   1   0  20      125.30      125.08      7.51 o 
   2   0  20      381.73      405.12     13.46 o 
  -8   1  20        0.28        2.99      1.16 o 
  -7   1  20      375.63      373.52      9.93 o 
  -6   1  20       33.35       29.48      3.67 o 
  -5   1  20       79.89       92.46      3.48 o 
  -4   1  20     1062.67     1167.07     20.86 o 
  -3   1  20        1.21        1.51      0.96 o 
  -2   1  20      413.98      449.47     17.50 o 
  -1   1  20       40.96       43.68      3.48 o 
   0   1  20      102.60      114.40      4.61 o 
   1   1  20       98.45      110.35      3.89 o 
  -7   2  20        7.04        5.36      1.58 o 
  -6   2  20      224.65      251.99     10.19 o 
  -5   2  20      205.99      221.44     10.26 o 
  -4   2  20       38.32       39.03      2.32 o 
  -3   2  20       14.37       18.57      2.17 o 
  -2   2  20       32.27       34.05      2.98 o 
  -1   2  20      251.29      285.97     14.18 o 
  -6   1  21      101.08      121.04      6.67 o 
  -5   1  21       15.83       19.72      2.95 o 
  -4   1  21       12.61       10.85      1.64 o 
  -3   1  21       29.33       33.59      4.04 o 
  -2   1  21        4.16        4.85      1.97 o 
  -1   1  21        7.39        8.10      2.04 o 
                                                 
